# Supplementary material for: Impact of ocean acidification on crystallographic vital effect of the coral skeleton
Source: Nat Commun. 2019 Jul 1;10:2896. doi: 10.1038/s41467-019-10833-6 (PMC6603003; doi:10.1038/s41467-019-10833-6)
Supplement: Supplementary file 2 — Source data [file 41467_2019_10833_MOESM2_ESM.xlsx]

## Sheet: Hoja1
pH	pH 8.2-1	8.2	pH 8.2-2	8.2	pH 7.6-1	7.6	pH 7.6-2	7.6	pH 7.6-3	7.6	pH 7.3-1	7.3	pH 7.3-2	7.3	Gulf of Eilat sample
Misorientation	correlated	uncorrelated	correlated	uncorrelated	correlated	uncorrelated	correlatedR1	uncorrelatedR1	correlatedR2	uncorrelatedR2	correlated	uncorrelated	correlatedR1	uncorrelatedR1	correlated	uncorrelated
	75.2545	73.0647	86.9806	86.5789	63.5518	44.1828	53.3354	48.9942	41.7301	84.7159	89.3499	40.1922	10.1886	79.3355	62.0089	56.0542
	74.6142	58.0777	87.2512	91.8823	13.3409	98.9398	56.6525	55.7896	49.7796	29.9214	88.8943	9.89394	11.5908	65.7369	59.8734	68.714
	37.4018	82.3324	89.8381	86.3449	75.4248	31.6262	83.0294	41.8602	50.1364	38.5256	57.6437	36.4186	64.3504	44.6611	62.7746	71.2782
	75.6502	64.0788	73.4897	49.6649	35.2422	63.6183	21.6445	48.8572	50.5905	55.0893	57.5452	69.2427	52.1836	8.69052	62.7746	90.1705
	51.965	63.2297	64.3033	76.3784	32.9141	49.0787	78.3964	52.4259	48.6235	74.1934	89.2494	17.08	63.5115	53.778	63.1521	86.3714
	50.4306	22.3192	50.708	106.926	19.3652	79.2269	82.3302	48.1641	52.4257	49.0401	57.8732	54.5523	10.6312	85.133	63.1521	31.6301
	74.6142	57.2164	48.8202	106.883	18.5112	89.0603	58.2138	37.821	20.2696	97.7754	56.9131	73.4322	9.22897	60.0948	62.8297	21.7982
	25.5685	64.8049	87.6354	77.0831	15.9639	91.4724	61.3883	38.5077	50.2735	90.3439	57.7326	55.8037	9.4187	86.6279	62.8297	93.0278
	60.3405	66.8912	39.547	63.8677	13.4308	44.3257	9.56907	88.3092	65.7715	74.0379	57.414	27.8531	11.4211	65.1444	62.8297	50.4711
	26.1931	96.1448	52.4967	92.7028	86.5672	35.7989	74.1925	55.9001	66.8925	79.5311	64.2488	39.0901	64.1281	48.1438	18.4629	43.7938
	45.8628	64.1824	16.1059	87.1141	23.2866	75.7469	74.3298	71.446	87.6766	72.5886	63.6447	28.4119	52.9988	24.2908	18.4629	94.0673
	36.3888	40.2023	96.0482	42.2605	63.9756	35.5216	14.5846	34.689	87.6766	23.4871	14.4164	17.7279	91.4252	12.6321	64.1543	69.8792
	61.0322	37.4435	98.9455	96.1138	76.7734	81.4517	52.2429	68.9854	30.2734	76.6533	15.8174	41.2073	10.7419	26.1614	74.2787	83.4153
	33.422	33.0123	31.0676	90.402	51.4497	75.1064	73.6632	60.5129	92.2259	27.9823	14.9274	39.894	90.011	84.1745	14.8316	50.3214
	31.9568	111.56	37.4144	62.1289	51.124	30.2695	69.754	77.8262	64.6325	71.4071	89.5255	74.1944	91.1404	77.2024	14.8316	58.864
	52.4693	97.1973	72.0212	30.9903	14.5249	50.4729	102.76	109.17	36.8706	60.4474	89.5681	54.0136	9.50038	32.1128	63.1766	32.6283
	51.7781	77.9312	53.3257	96.8436	14.3402	60.91	102.76	47.3275	62.3736	44.3808	57.474	34.5639	11.6811	62.0438	63.1766	80.797
	44.6367	51.8827	89.2537	75.5751	12.6837	47.149	71.0067	36.4816	91.5479	28.981	57.474	46.737	63.394	11.0996	63.1766	32.5008
	52.0458	82.2767	89.9168	69.0035	13.6512	66.8469	70.9287	35.1662	19.8519	89.2995	63.1375	43.5553	54.8044	41.3504	63.1766	61.2343
	83.5416	66.1035	62.18	89.608	13.4438	60.4081	53.3416	52.3679	50.5905	74.5734	10.5214	58.1185	63.5291	94.0562	63.1766	63.7651
	45.2507	91.4244	62.3302	101.669	66.5928	38.66	62.4841	89.0706	82.4931	94.8614	11.6753	47.9031	36.2617	42.0376	51.1189	34.7905
	12.0437	23.0151	63.7475	78.182	12.7713	24.8205	64.203	59.0891	56.917	51.2057	62.6291	69.9823	54.8265	70.383	87.1968	74.8427
	94.1704	83.7813	12.0668	94.3788	64.8356	25.8771	70.7086	63.2717	79.0409	80.964	62.8612	54.0526	87.0422	64.0098	46.8704	32.9265
	42.5092	74.0949	64.9167	63.1747	81.7525	64.3871	11.2562	42.0117	52.6651	30.6459	61.8957	31.8119	52.4168	60.0442	70.7497	63.94
	63.0669	79.4727	9.39893	98.1344	105.255	41.8755	70.42	71.3642	52.9758	87.5063	64.2488	67.2819	52.44	22.9727	101.455	79.0473
	58.9494	35.9319	44.2648	96.1216	78.0176	63.6268	70.2329	28.3929	50.6753	90.6247	53.6255	60.6003	42.6014	23.1529	85.9238	113.769
	58.4622	64.9953	52.7616	87.2007	84.423	17.5785	107.371	69.6323	48.7483	50.0512	53.6255	55.4669	67.5352	32.7754	87.184	69.6327
	53.6873	37.5305	87.1291	53.2779	53.106	45.8864	107.579	21.5048	45.0723	56.287	52.2998	81.0612	63.4132	74.5954	54.7514	85.8324
	53.6873	74.5333	87.5805	88.7473	33.6209	92.7262	71.3235	79.6225	53.3398	2.45285	63.6447	9.62596	9.52474	32.0812	59.4352	101.129
	62.8347	41.1155	75.5799	32.9454	34.0267	71.6157	22.9338	54.0926	55.3242	95.5799	14.9274	57.3475	62.8922	83.3264	55.2658	50.8552
	61.4107	96.5682	75.8449	103.533	18.5112	82.0125	25.1446	32.2944	56.064	61.3111	54.9377	43.6688	63.5891	17.9878	40.9932	94.3528
	12.1511	104.738	63.3774	56.5848	17.8263	86.9001	25.5228	65.8973	53.1992	49.4917	53.2697	29.8863	11.0465	65.0274	93.1586	45.7448
	12.6532	33.647	57.2612	24.2369	19.5026	33.0412	70.8188	59.4171	24.0215	94.9262	57.5452	60.6329	10.8359	67.0529	71.9236	63.4513
	19.2063	61.7743	60.8435	79.0475	64.4104	44.208	51.6186	65.5176	45.0526	47.6455	57.7326	20.3586	41.2926	83.8345	74.1946	57.8042
	13.7274	111.553	51.3738	78.8777	67.3937	89.8417	9.23374	49.6859	57.0245	44.5616	64.0202	79.1194	64.3995	42.2933	97.8777	30.5485
	62.3443	46.614	51.3738	97.7803	10.3586	41.2802	42.5375	33.1316	83.4132	71.6647	62.8649	35.7338	74.6371	77.8162	79.1473	99.5175
	62.1484	69.4701	62.9367	101.883	23.956	89.699	18.936	2.30291	55.3015	87.8293	56.9498	40.9258	63.0533	64.8505	37.9311	79.2241
	47.5808	78.067	31.3024	50.2098	65.2185	52.8893	41.0262	20.0971	61.7998	87.5687	56.9498	19.7688	62.507	87.2916	37.2544	65.1394
	47.0209	68.0153	89.0652	79.9344	67.9689	25.3419	26.8125	32.4083	61.7998	40.8067	59.6386	26.58	41.8856	87.8855	37.2544	32.2827
	80.3042	55.3613	63.0416	73.485	63.9599	35.2837	13.3842	9.26132	62.9153	78.1069	57.7624	84.8904	63.3556	25.665	86.2468	46.5676
	91.1201	90.1092	64.7208	65.3302	28.388	74.1053	12.5448	53.1498	37.2299	30.2334	62.6553	39.3545	64.3159	85.6361	86.2468	54.6991
	13.1098	98.7356	65.4823	92.5694	30.4093	86.9118	13.7287	79.2929	56.3573	58.8945	23.4657	52.2084	10.2741	14.3475	64.815	79.3437
	64.6638	90.5976	62.4565	41.8817	39.3986	25.8539	13.2663	23.827	56.3573	90.4642	22.3043	47.8517	73.1659	53.0659	64.815	87.0986
	36.1974	103.733	87.1217	27.6481	11.0529	41.876	13.6935	26.8897	77.2399	36.0052	63.0783	50.288	62.9493	9.89764	63.0791	69.2508
	63.9074	59.8704	75.511	78.6991	39.0809	69.7867	14.4867	10.991	66.2345	41.842	64.8028	69.4986	62.0869	53.4516	63.0791	100.462
	23.2007	28.4254	59.4723	73.157	23.9846	68.5811	63.2088	81.5913	104.979	39.0898	53.3483	11.6194	62.3887	85.1202	40.1935	82.5946
	69.4409	94.226	11.7927	40.3921	25.0596	102.638	12.2287	74.6987	61.3344	67.5061	9.83061	36.5284	52.2649	41.7004	40.1935	48.0534
	77.8155	37.7929	79.295	80.8468	77.7089	67.4465	32.45	49.1269	67.6645	87.4752	11.327	86.8985	17.1326	36.6852	12.625	90.624
	63.0708	91.1332	25.3991	92.7474	78.3283	15.6254	69.0988	40.9471	45.6304	60.7779	11.6377	74.8232	64.0968	86.8361	12.625	81.4358
	45.1014	39.3853	68.9595	26.083	56.6221	67.0484	11.8106	71.5009	91.3611	63.4007	52.479	37.512	91.2518	37.8724	52.9761	91.0957
	50.6535	3.71021	88.5097	92.2448	41.196	69.2	12.0937	104.523	91.3611	21.4215	63.1322	46.944	90.9581	25.196	52.9761	70.0348
	63.0012	70.2803	22.9974	70.2519	86.3748	32.9074	64.2253	80.6828	41.159	51.6889	19.3464	41.6129	62.7918	89.7512	52.9761	86.9589
	64.0123	73.2819	67.1403	59.3332	57.9686	62.7566	52.5515	71.0222	32.6905	66.7189	57.9943	66.269	64.1851	15.191	40.1935	83.5978
	10.0935	83.4363	39.9834	64.2549	86.6612	83.7935	63.5797	85.5301	11.0064	78.5556	57.3796	24.4936	65.2038	70.9034	40.1935	54.0109
	53.081	77.857	42.2884	111.847	10.5325	28.1323	63.5797	60.8514	11.0064	75.72	63.6447	65.963	64.2883	76.817	10.0158	12.3046
	48.0333	79.6826	20.8735	97.2939	11.9114	28.4732	63.9439	103.348	11.0064	46.1289	52.0756	67.2382	82.6061	10.8003	10.0158	20.3083
	69.4168	74.6952	29.6351	92.513	69.0978	40.6163	62.8046	28.819	46.714	54.2732	53.0391	66.6307	53.275	51.9621	63.5296	80.1136
	33.6566	79.651	29.1984	60.2095	69.6218	79.6661	63.2388	21.6589	46.8847	27.5173	15.1364	28.3873	105.928	36.3727	63.5296	68.2817
	67.2254	89.6805	30.0641	93.9481	62.7757	86.5916	62.5123	46.8616	36.5649	35.1754	14.3499	51.2312	63.5645	32.746	63.5296	75.3728
	69.4168	30.0241	35.0228	34.8774	69.0978	77.3356	102.572	67.9914	81.9646	64.4944	89.3692	67.9735	63.5383	44.3013	63.906	65.1993
	64.9971	65.6469	81.7803	100.755	69.814	49.4636	69.4679	32.4468	63.7544	38.6256	61.3616	23.6318	57.7451	58.0456	63.906	59.2338
	64.9971	100.112	63.1545	65.1127	63.4585	31.1797	61.9425	94.4502	18.4549	37.3633	54.1249	14.8475	69.797	7.79736	64.1543	24.3562
	75.0149	26.9314	54.2124	35.331	54.8409	69.6327	69.4679	71.6685	64.6311	57.3468	58.114	59.3208	52.5351	62.4016	64.1543	38.014
	10.0522	58.5222	54.2124	49.9802	53.745	38.0958	54.8049	29.8764	63.1873	24.0502	58.5743	26.1355	53.7085	34.6655	64.1543	67.0757
	38.1385	87.7593	54.3179	51.7203	62.4525	36.0363	92.1894	81.4238	52.2227	80.4346	57.5197	89.4673	63.1029	98.6334	64.1543	37.9891
	75.5159	84.4429	97.6204	24.2476	70.2172	63.6573	71.9685	73.2762	64.8303	45.4557	57.2223	69.0833	12.0515	61.5072	64.1543	31.5843
	63.9078	30.9631	30.5223	91.4385	92.5165	36.8214	54.8049	84.7568	64.4365	50.4665	50.8269	71.3456	63.6051	88.0517	63.195	80.35
	18.2861	84.6181	57.7347	83.0059	59.5111	71.0565	64.8835	93.2579	63.2174	41.6377	51.1149	69.4692	12.0195	70.4297	63.195	17.4603
	34.6545	110.982	83.004	93.4233	7.54652	17.2053	102.572	27.9829	86.3589	61.5952	63.1547	45.2339	63.1683	33.2895	63.195	47.3631
	46.7658	26.8285	77.7365	77.6642	62.9012	47.7259	102.375	80.2954	86.4487	34.4262	53.7401	15.5761	52.7052	8.08597	63.195	27.1538
	63.3502	57.6981	72.0081	64.1198	13.4538	31.4012	70.408	42.557	57.721	21.1398	63.1158	23.7356	64.3589	45.7726	63.195	77.906
	12.4751	79.494	43.0952	96.172	13.3215	82.0032	70.7438	84.1949	58.6088	39.4418	63.7995	29.2525	33.6813	83.0802	59.3785	74.6244
	75.7435	14.883	93.8277	59.0062	64.8417	90.6802	71.6607	70.9822	69.0737	31.8872	64.2726	78.4597	37.5509	15.8885	59.3785	85.4292
	64.838	62.5919	93.8277	68.9184	64.8417	52.3733	91.5952	25.3833	68.985	63.9513	63.7995	83.5215	37.4396	81.2666	51.7139	17.1698
	53.4034	90.0781	10.7315	30.5298	54.1912	44.5631	69.4929	40.2312	89.79	58.2966	15.9681	85.8416	52.2358	52.0103	51.7139	37.4672
	14.6345	83.77	10.7315	34.9086	11.1095	89.5511	71.6607	92.9343	89.591	87.6784	62.9825	35.9762	44.8242	18.3252	63.2899	32.3998
	61.9147	81.6133	10.0728	70.5431	61.8772	55.2987	63.0348	53.5442	70.4067	94.4437	62.348	45.6902	8.00411	63.8265	63.2899	84.7501
	63.6517	28.6427	64.311	103.525	64.2749	74.6901	69.2024	63.6134	64.7263	33.7386	63.1375	28.905	5.40423	23.8675	14.8316	46.139
	69.5243	54.1356	67.5334	105.386	6.7075	73.0808	102.659	74.0554	18.3091	85.4134	62.9316	45.7017	51.2894	61.4923	14.8316	92.1281
	13.6089	105.077	82.9682	73.9737	6.65374	111.804	102.568	18.7902	63.33	82.0216	62.9316	14.4632	56.648	73.2405	76.2407	60.8242
	77.0276	14.0456	62.4735	69.9167	67.838	87.3474	103.492	57.9091	53.1459	42.9293	40.7097	42.3535	53.4147	57.1085	82.7058	108.033
	60.2572	84.4974	63.4142	79.092	70.611	60.5858	10.8681	90.6532	65.1538	57.6185	38.7861	74.9327	52.5287	50.8685	21.6185	53.2137
	60.2572	93.615	63.0161	82.3664	68.2053	85.8479	107.028	62.0832	63.0761	53.2086	63.5252	3.93078	54.9244	6.36481	76.2407	84.6219
	50.541	57.7274	52.5332	80.6998	99.8833	89.9713	63.3067	75.6372	76.9595	96.8477	63.5252	34.8604	89.8132	49.974	35.7517	71.6969
	74.4145	94.5116	52.3972	91.5937	63.3105	60.8652	64.3295	78.9368	38.1729	57.7563	89.1073	27.547	98.8035	97.2043	35.7517	1.3043
	55.1365	92.9551	44.6111	94.7292	13.6296	32.4619	108.118	49.5719	62.6893	53.3054	104.201	17.8134	62.4611	54.6621	35.7517	70.7995
	51.9643	76.2943	64.0806	77.5393	27.1256	81.0052	52.916	77.4881	103.63	91.168	63.3286	19.8769	51.2053	88.161	35.7517	61.2949
	51.48	37.1553	45.4035	59.6258	21.5925	77.3972	102.119	45.3721	95.4547	48.3715	63.5926	84.138	11.32	76.333	35.7517	77.7089
	63.827	46.8453	74.3761	91.5965	13.4438	38.3574	65.4367	35.9536	45.6687	53.8191	64.1451	58.4655	11.481	15.9397	35.7517	80.9555
	17.1161	100.067	88.5594	83.7136	28.323	51.6806	65.5838	63.242	36.7118	39.7665	89.3804	89.6499	11.8307	106.627	10.4346	53.9532
	10.0935	102.799	69.0631	43.359	69.6752	42.2244	94.7225	64.8663	37.0675	41.8619	89.6249	12.0674	28.3235	90.0404	10.4346	47.368
	10.0935	71.2445	68.7977	49.9783	70.2043	59.6544	91.6117	77.7554	37.0675	66.683	65.3158	69.4711	59.3802	29.0519	63.1766	96.0863
	17.8191	84.6098	97.7075	49.2635	12.0648	43.2647	25.1446	10.5572	13.4231	41.3923	58.9532	22.0333	60.0465	49.2602	51.1189	59.2722
	63.5365	64.0847	71.8677	33.1127	53.3724	40.3788	51.3745	21.427	25.0435	65.5096	58.6951	31.0114	11.9624	36.2541	51.1189	80.5608
	55.7729	52.2298	82.0731	94.2491	65.4208	72.8301	51.3745	88.1728	37.0675	49.4016	63.5132	83.1369	11.9759	21.7927	51.1189	86.5474
	42.5296	76.2446	34.007	88.1253	12.0648	52.6625	57.6045	72.9249	52.837	96.0428	58.6951	6.87015	10.0138	12.3302	87.1968	89.6076
	86.8456	77.809	35.3033	74.899	61.1844	70.0802	64.9903	59.345	10.9604	84.7135	63.4559	90.0811	14.1462	26.4424	87.1968	45.0848
	35.9504	61.6216	76.3962	70.3725	49.3051	58.7664	50.8987	48.4758	54.4866	104.897	62.7475	41.862	14.2846	81.8107	64.5792	66.1697
	35.1324	59.454	77.2835	78.0225	30.8062	91.3235	44.4411	24.963	53.7139	25.9519	11.6753	34.2814	63.1607	90.6476	64.5792	65.694
	68.2448	54.5091	49.7387	44.539	30.5881	37.9821	62.8334	64.6852	52.2931	55.1934	58.4522	53.3978	64.2502	28.3108	64.5792	45.4649
	68.3325	57.0635	34.9179	82.0152	30.2563	63.7907	87.9702	40.156	53.8937	76.7379	59.7113	51.7027	47.43	45.5868	63.7409	84.0767
	66.7682	97.807	34.9783	79.4375	18.669	38.8129	62.4654	49.0157	16.4803	43.1626	58.471	53.2134	47.7128	30.23	63.7409	76.5626
	67.65	67.2716	35.4207	56.3496	19.7672	10.5878	65.502	77.43	16.2458	92.0524	59.7113	22.1701	63.1649	55.3456	63.7409	43.0733
	38.2879	97.3072	63.0675	83.5173	92.8156	56.398	63.3228	28.2262	65.4879	52.0748	59.0095	23.834	62.0819	38.5647	62.6071	71.0095
	15.0775	72.4167	47.9908	77.1521	52.2068	21.6647	42.3605	37.5416	61.8736	29.2799	69.1379	52.3183	63.0127	95.5164	62.6071	29.9681
	65.85	94.5219	47.9908	32.109	92.2722	47.6176	92.1894	58.6919	65.3363	50.7347	68.5896	67.843	10.7987	29.2297	53.3285	48.0959
	81.7012	75.7142	47.3267	68.446	62.1972	73.2755	92.1894	80.9401	53.7042	52.0221	59.0095	27.1895	11.273	43.7517	53.3285	86.1421
	81.3241	26.4008	58.8149	73.7751	63.0658	26.3428	65.2674	66.645	64.5472	50.6144	58.6353	34.4891	73.1155	54.9646	63.6742	76.4708
	12.6302	31.5603	78.7437	76.1119	62.8225	97.5249	61.8971	39.8805	63.9936	76.0576	70.2478	53.998	42.9098	23.2073	63.6742	30.9542
	12.8463	47.9316	20.5847	51.3107	45.5868	84.7901	53.0304	74.5338	25.1856	28.5618	59.7113	50.0035	44.2041	23.9316	72.8325	55.8488
	53.1658	16.7796	51.8913	76.1263	11.2019	79.3193	71.3918	72.78	24.4528	68.4678	5.69722	3.05242	60.4145	89.1106	96.5481	23.6943
	63.528	63.9641	34.4927	57.7048	50.0565	73.591	72.0001	32.7065	56.6914	81.5851	9.78375	30.2453	62.5018	18.7607	63.5555	74.2083
	63.5206	91.4306	68.6558	83.0427	32.0174	74.7008	61.0603	65.8869	61.8117	45.0812	11.6166	56.4834	57.4118	69.9438	63.5555	51.1728
	63.3268	99.4066	72.0212	82.9657	32.0174	61.475	60.8599	55.0451	61.6177	34.3982	58.8075	75.4662	74.2678	57.4171	63.7205	78.3576
	63.6327	17.892	35.6896	92.5113	63.7663	68.5402	66.2178	70.3244	60.1031	51.2958	62.3066	49.8654	74.5067	86.5922	63.7205	53.7605
	65.8184	82.1711	66.8189	59.7103	53.8946	62.235	64.6683	65.59	47.3757	34.9712	59.3608	29.9826	73.555	25.211	63.7205	45.0992
	6.05555	104.804	63.7475	68.5485	64.3513	41.8257	64.0005	63.2115	25.696	74.5219	56.4631	29.8185	72.1066	26.3879	63.5168	4.48582
	62.3308	69.29	53.4957	52.6087	60.947	64.5196	53.3624	29.8246	25.696	78.1933	56.4631	23.3598	52.9377	47.6263	63.5168	27.0484
	61.7271	42.6323	10.4359	37.4325	64.8285	74.4827	51.4723	75.8451	25.9164	34.5671	63.7783	15.0708	63.5249	23.7044	86.2468	45.3563
	17.5659	62.751	9.39893	92.2361	64.7785	31.7816	38.4014	57.2062	26.7123	40.1451	64.6302	12.7977	10.7454	17.8322	86.2468	73.4089
	15.4282	48.6561	56.6694	86.3739	65.1392	66.3616	37.0186	71.2224	20.1342	50.5181	63.6831	13.8461	85.7552	45.0246	63.7094	33.9001
	24.4214	90.9908	49.1359	98.2449	63.4647	79.735	10.8271	58.2429	20.1342	70.4149	57.9872	61.1338	41.3394	38.4883	63.7094	39.4201
	23.6938	48.7279	63.8631	48.9141	62.8533	80.0776	10.8271	43.1578	88.1923	43.206	54.2068	85.3148	45.6783	74.2384	63.7094	71.7159
	10.6569	59.0952	40.6927	30.877	62.3386	77.3285	11.0035	57.253	87.3901	19.068	60.3654	34.5663	48.9511	18.0099	63.788	84.2387
	9.91754	40.1902	54.3395	70.8258	62.3386	53.3012	11.0035	8.6796	20.8758	27.6556	64.1585	84.297	35.5735	52.3354	63.788	69.5099
	42.7206	31.7516	54.5826	38.0752	64.2675	27.311	10.3885	81.2925	20.5389	64.3159	60.9264	69.2865	65.2846	50.0765	64.0738	76.8225
	10.4716	57.2577	63.855	75.0549	64.2675	41.2899	10.3885	26.8693	104.284	23.9788	64.2208	71.0743	83.8538	87.9702	64.0738	93.7412
	57.1931	60.5195	68.3149	81.7317	16.8006	54.0487	64.5457	51.2513	85.0359	28.2067	55.8594	58.5488	12.3172	77.9422	64.815	72.079
	63.273	68.8338	29.7247	65.059	53.458	52.2297	64.5457	70.738	64.8147	32.4197	57.9872	72.5616	62.7407	73.9916	64.815	92.7052
	63.003	49.4968	62.9922	39.1146	67.7272	46.2662	64.5625	98.2628	65.6594	76.8594	59.2213	49.0236	50.5733	14.1466	64.815	80.1266
	61.4746	83.8371	63.067	90.2494	64.2935	33.1619	64.153	36.8177	41.159	107.087	63.0097	30.6413	8.95988	69.7631	64.815	21.1879
	63.3396	81.0652	86.3691	88.1916	64.2549	81.8125	64.5625	32.1847	55.2073	38.4722	64.022	24.54	10.0053	28.854	64.815	102.129
	50.6535	75.6927	86.1555	78.2802	15.4409	30.801	18.4615	56.8588	55.2073	16.6622	75.5327	43.2889	69.149	53.7089	64.815	45.0524
	56.7495	92.864	86.3691	31.1238	14.6933	77.5395	18.2877	75.0594	54.9465	28.5874	75.5327	59.1457	67.7487	66.7915	64.815	88.7963
	57.3411	54.0267	9.71733	59.1897	63.5774	43.1128	64.8599	68.6769	60.3399	19.085	63.5678	71.2348	79.9713	42.7308	64.815	78.3169
	56.9003	64.2054	67.4781	83.7507	16.8006	49.123	64.5251	67.3134	60.3399	67.1063	63.6118	55.7655	39.0868	41.5438	63.8472	80.6078
	56.9003	70.4326	75.5552	87.8545	63.486	43.1668	63.1966	70.8013	71.1851	23.4836	63.5786	51.1761	63.797	81.4814	63.8472	56.8306
	11.3176	11.2688	83.4953	96.149	64.7247	66.0068	62.4973	27.3714	71.1851	40.4114	63.4303	12.808	62.9217	83.1658	27.239	31.8276
	11.3176	84.7708	83.4953	89.4194	27.2009	19.7994	36.8186	53.5983	10.7865	42.1542	63.5786	35.5209	15.3251	45.0026	27.239	81.4229
	63.3786	30.4913	27.4252	78.8073	27.2009	47.727	37.0264	15.9584	73.2088	66.812	63.5359	46.9218	6.13944	68.7918	27.239	46.3393
	63.3649	90.6747	27.397	104.276	70.6366	103.304	37.2075	30.4346	36.7719	38.3881	10.9244	21.0731	21.451	102.158	51.7904	94.3695
	63.5906	41.7948	62.1774	81.1156	69.7289	42.386	37.2075	61.6016	6.95483	87.2097	11.9607	52.1223	53.0906	89.9515	51.7904	51.3665
	63.4219	42.6875	57.2612	47.593	67.3397	84.0295	62.715	73.5873	39.2019	64.5108	58.0651	47.6652	23.0475	96.6458	51.7904	25.1976
	62.8728	39.4185	61.0421	64.3701	63.8135	89.6962	61.9078	94.6536	6.95483	54.5205	63.8646	33.0121	76.1161	78.023	63.848	92.6722
	71.0289	68.0783	51.7685	98.1194	68.733	57.6907	62.5646	14.5998	8.0436	74.7477	5.7594	68.0298	87.7261	31.1078	63.848	16.1319
	70.6188	26.9457	51.8387	88.5636	69.2732	80.0675	62.5646	88.559	62.5606	58.2735	57.8899	1.78129	87.0674	88.2244	63.468	97.9074
	70.4782	46.2419	95.5851	22.0068	69.2732	37.1264	37.2925	49.16	63.0108	69.4802	58.566	44.022	64.4401	59.1969	63.468	60.124
	8.93691	26.8557	95.4568	85.769	62.1014	62.7374	37.2925	60.3735	64.0818	74.5801	63.8766	7.4042	64.307	51.741	53.456	82.4623
	7.05275	32.3436	23.0009	73.2606	17.9288	35.5661	70.9866	70.299	44.6545	72.2537	63.6055	31.0143	46.6343	30.6133	53.456	61.9175
	51.6779	109.759	73.5001	85.8302	64.4104	93.0383	70.9866	54.0506	17.9732	72.4752	62.8032	73.754	47.2758	20.8872	53.456	61.4564
	51.5716	78.7208	73.5001	79.8299	24.2544	45.3317	70.7733	78.6174	52.9173	86.0314	33.9434	44.8608	56.2936	59.0252	53.456	72.8961
	52.8567	66.6368	78.8755	97.7003	19.5334	94.6608	62.7252	66.302	64.9608	81.4282	58.9178	82.6486	55.8271	37.207	48.6398	83.4386
	61.0716	90.082	78.7942	5.78651	43.0719	82.5023	63.1065	89.3908	64.9608	47.5722	34.851	78.1621	62.031	66.2638	48.6398	27.9067
	70.3415	98.3113	79.2839	74.5855	13.3224	30.3005	53.6879	87.3268	71.4748	67.0665	58.3414	39.115	61.9512	64.423	63.0791	76.6834
	15.5	94.3727	78.7942	70.8475	36.8656	57.2652	52.9111	67.4885	50.1409	91.2114	58.9178	56.0502	62.9546	43.1402	63.0791	55.7133
	36.2077	92.9866	79.3674	64.7103	19.4929	44.8721	108.333	71.9137	55.3747	77.2255	58.9178	39.509	64.36	75.577	63.0791	41.4822
	55.3799	89.2943	62.9367	78.4967	30.8147	76.1939	108.333	46.9658	50.1409	63.3085	58.9178	43.1518	50.8715	63.5864	61.3352	79.4876
	33.3042	24.1738	52.2418	90.6005	30.8147	25.9594	51.3094	31.7419	66.177	81.644	30.5693	87.528	61.0017	48.7106	54.1058	64.3266
	11.565	95.1876	52.2418	105.974	20.489	27.2065	51.3094	33.6658	66.177	16.3044	30.9002	27.3928	10.983	59.3907	64.656	31.8295
	75.8677	69.2464	81.9233	57.2548	13.9345	36.8069	40.5875	39.2667	67.9469	45.0837	64.4669	83.5396	72.4239	55.1529	63.9149	65.2957
	34.5241	47.2649	24.1009	68.5254	24.3688	41.4433	16.8571	39.6925	67.9469	86.8249	62.6464	65.6579	64.9521	80.4098	63.9149	40.9481
	30.1335	97.7151	22.3903	56.3477	24.3688	62.5339	74.1086	58.5491	62.2589	56.46	61.4881	42.5035	44.1758	62.9228	11.1606	81.4802
	25.6469	101.079	86.3785	93.4501	25.1187	30.0234	46.883	29.7386	63.0076	60.0281	16.3044	29.2647	55.5087	72.1585	11.1606	82.1467
	19.9844	53.566	41.3965	91.8126	42.5065	71.2606	46.883	34.0143	81.7817	37.2111	64.6236	23.1955	52.7187	50.0835	40.1935	68.553
	44.6028	93.4595	56.0418	37.3503	42.5065	35.0818	47.9558	59.9682	81.7145	62.3275	63.325	26.0512	62.9701	48.3294	40.1935	56.5677
	47.4102	36.4634	24.5493	76.9614	13.6222	61.7758	63.1576	19.5006	72.206	64.6952	51.5915	81.8173	53.7453	41.2111	40.1935	33.9797
	47.4176	89.8206	63.9877	23.6867	53.3293	59.4094	63.3193	70.9582	71.3317	64.1456	51.5915	54.2368	64.2027	93.2887	64.0666	41.2634
	33.3042	106.942	28.7097	73.6489	20.489	81.1358	62.9013	83.8949	64.6001	84.7009	51.4849	84.9242	64.4051	88.7237	64.0666	59.0976
	34.0955	40.827	29.7105	41.4229	51.1443	14.856	67.44	109.074	64.1442	78.99	11.9382	76.753	105.05	56.5145	52.7522	21.1219
	23.2007	87.9375	65.8556	52.636	51.1443	41.7986	63.6622	13.2943	64.1159	31.7345	13.3568	67.7604	89.1889	6.73753	52.7522	84.9331
	53.6359	68.0459	65.8556	72.3779	42.6239	27.0842	63.2771	90.4232	63.3209	34.0378	77.6466	80.7783	63.1708	38.305	51.1799	55.0473
	63.5447	100.657	63.5903	82.357	43.8954	108.237	5.91095	52.3825	57.1987	81.3402	66.0635	13.2278	50.6551	49.305	51.1799	91.3402
	29.9563	98.9999	52.9179	82.218	12.1208	87.9819	62.1381	44.9953	57.0518	30.6995	63.0152	24.2788	12.7137	24.2374	52.9761	73.2213
	84.1503	63.3612	53.5499	88.899	53.0209	99.5675	62.1038	6.17421	51.7346	47.9006	64.1358	34.4105	64.0135	47.0788	52.9761	91.5157
	83.7143	102.331	74.0527	83.9367	53.7136	50.8478	52.5573	54.3208	68.7532	47.2727	62.9942	60.7738	62.296	20.5126	52.9761	82.2188
	63.8257	59.2412	75.1516	79.0294	57.7221	63.6501	62.0057	91.2141	63.5681	90.0961	64.1419	12.8898	60.7744	42.1787	52.9761	59.3115
	49.2498	94.6843	28.1985	34.599	74.1947	33.3427	65.4046	51.346	65.5577	92.323	56.6762	47.9426	86.0421	52.2092	78.2804	28.4624
	88.3583	10.2171	64.3878	23.1662	74.0604	17.0636	41.0488	39.8481	63.5977	79.4358	56.9123	57.5055	61.7789	48.036	78.2804	45.2968
	63.3648	26.7858	84.364	89.8397	67.2275	87.3598	41.6525	81.955	62.9981	69.2277	57.5917	58.9118	57.1298	19.0497	40.1935	86.1474
	16.3242	64.8013	89.8381	81.0589	31.6371	59.6827	61.2708	69.1283	10.3416	62.2836	58.255	51.1351	63.0426	58.2218	40.1935	35.5686
	16.3242	49.008	89.255	75.6412	73.4911	35.7627	64.2471	82.8755	10.6401	51.3995	57.7307	78.2147	63.3707	81.035	64.1067	66.9381
	55.9313	42.5258	68.4668	41.8811	44.9432	35.7803	65.3022	29.3596	63.7225	79.3252	57.5133	41.7411	64.7579	56.5065	64.1067	59.9257
	55.9313	88.7938	49.8498	87.5813	12.7395	44.1602	62.7175	64.9638	64.121	83.3542	62.4277	86.0548	63.8834	81.6745	64.1067	56.5356
	59.3162	64.1973	63.8257	95.7995	13.1755	79.8019	64.1236	45.5723	62.6699	99.6065	62.867	62.4368	51.4896	27.079	64.0127	91.5365
	59.3162	68.0072	61.2295	90.4669	13.964	84.3356	65.0381	71.4195	63.5795	37.2078	62.9438	22.5109	51.8657	27.692	64.0127	77.1477
	55.2827	59.7103	22.8548	76.3056	22.8524	20.011	62.6183	92.5138	12.6833	38.3529	63.183	78.6486	65.9138	75.5864	60.9463	90.747
	69.1515	81.5235	51.1628	86.5553	43.5483	84.0609	82.5197	77.9315	52.6439	64.9834	63.183	63.7546	62.8287	68.6919	60.9463	58.8624
	60.2607	21.4593	72.6711	104.953	78.2766	76.7977	30.7622	34.484	43.2169	44.0931	62.6585	89.6294	57.6242	57.1999	64.4388	82.0573
	74.3854	51.0539	51.1628	62.1847	85.761	102.286	84.0507	53.0295	64.3022	83.466	62.596	25.9356	57.7355	16.0847	64.4388	25.8406
	74.3854	48.1797	54.2032	42.6126	55.9955	63.7284	67.9822	84.5624	64.3022	58.9822	63.2503	63.8154	13.7529	74.9414	64.4388	70.5121
	75.0469	71.1085	86.2606	57.5984	55.9241	92.1786	84.0507	58.5066	62.779	77.7545	11.4843	76.2075	60.1219	40.2944	10.0158	88.9342
	19.7276	89.4091	85.506	44.4843	41.3775	41.9103	71.5893	33.8003	63.0083	43.0852	54.8235	26.5596	70.3269	51.4431	10.0158	13.5816
	17.4353	87.6047	58.092	87.6893	69.021	38.6846	84.9564	86.0483	57.6759	96.2643	66.9828	28.3408	49.6267	87.2328	10.0158	67.9175
	51.7984	100.232	61.5958	87.26	68.9817	51.9992	71.5893	36.7612	61.4772	56.4822	64.7795	63.3659	73.0847	38.015	58.0197	96.1723
	50.7521	77.9634	52.5391	68.1518	81.6341	41.075	12.894	68.5993	60.5179	79.9642	64.3488	47.7574	44.6642	84.1877	58.0197	89.413
	51.7984	83.9584	52.5391	61.1901	81.6341	62.4587	43.4397	92.8154	53.716	25.5316	50.8269	87.4658	62.281	66.0779	58.0197	65.9896
	51.6257	46.5538	79.1792	35.5125	57.9686	23.2513	41.963	15.4204	6.36349	33.2214	50.8269	44.8365	62.5512	91.0232	10.0158	7.02528
	51.7984	55.0096	48.7255	70.3604	73.0297	30.263	106.681	76.8492	47.9169	51.9733	12.7596	32.9037	44.3825	46.176	10.0158	52.1767
	62.5851	26.3101	36.9459	26.2249	72.9416	70.7521	81.976	51.2399	38.728	31.6261	64.8901	31.5399	52.5823	39.3584	58.0197	89.111
	62.5276	86.0809	35.6842	76.9609	64.7018	66.4267	66.2952	47.165	50.1351	45.0818	64.6071	34.9803	53.9573	37.9002	58.0197	93.448
	87.2963	87.8984	37.134	57.337	11.4217	36.453	52.5224	66.9996	51.8521	79.8347	65.0204	40.5191	62.7221	96.3614	60.9463	69.7707
	46.8498	85.6331	105.668	60.2475	53.4584	81.6713	52.5224	72.9048	63.2743	78.2331	65.0204	22.8877	62.423	52.2469	60.9463	50.2135
	95.2431	100.715	63.2314	83.0935	69.751	39.0159	98.1995	70.1412	62.6796	74.6436	65.0204	67.8512	63.1892	82.8674	60.9463	63.4355
	18.6096	105.875	63.4989	62.5178	70.3586	28.5633	108.118	4.59898	63.2743	34.5027	63.5564	65.6255	73.3833	80.6381	63.5864	27.1549
	17.9386	58.3967	37.4995	62.7221	49.1578	35.3414	52.2852	93.9402	62.6477	56.9427	63.0046	66.6637	72.144	16.4072	63.5864	80.9882
	48.1584	88.6078	52.5172	66.3741	20.444	68.4743	102.537	80.8148	57.6759	45.3333	56.8418	61.6498	91.6396	19.5094	19.6008	83.8794
	24.5324	91.028	50.7669	74.5898	34.3903	91.7004	64.137	91.0217	53.4293	46.5116	56.8418	64.8072	73.9374	55.8433	19.6008	52.0965
	11.0792	42.6329	51.2756	97.5108	49.5398	40.3005	66.092	47.5384	47.2688	20.6113	57.8451	71.7598	53.3557	42.1815	74.6066	92.2888
	33.5827	103.245	13.8903	78.6034	69.8453	47.4801	64.1876	81.1796	47.401	40.0679	57.4742	40.128	52.6648	43.7936	74.6066	70.4757
	24.5324	98.1791	63.0383	103.088	69.8453	35.0501	65.3758	22.3594	52.3456	76.6954	57.344	85.4216	62.8907	10.4799	63.8679	72.411
	58.9087	54.5341	31.6627	79.3608	13.0312	80.0967	91.2512	67.1016	52.2063	24.5506	42.2311	59.0102	63.9287	8.73343	63.8679	83.7192
	8.87412	19.451	28.0858	101.088	13.3465	43.2221	70.7773	66.9679	55.7932	87.2801	42.2311	44.1964	64.4482	35.7546	68.4688	46.212
	62.8924	83.0443	28.1459	73.8091	16.0413	70.0742	62.4383	33.5659	90.8833	55.2184	62.9776	83.1384	54.382	87.9865	68.4688	49.1895
	61.2668	81.7345	35.3051	32.8824	64.7875	52.5234	69.6457	46.5762	66.8851	53.3567	62.9988	36.4029	13.0711	53.0352	97.0299	107.907
	19.6788	55.3399	35.3051	56.6481	64.7875	38.74	70.0207	62.5966	63.9093	17.3609	62.9776	12.3682	56.1711	89.5389	97.0299	56.4835
	19.6788	73.4155	53.3221	30.0862	63.5998	36.4882	103.369	91.8665	64.5508	19.7729	62.617	76.7188	56.0476	76.6531	98.1969	60.688
	53.9828	94.0712	61.6171	97.8714	63.723	35.8152	64.1918	85.7192	61.614	68.8775	62.462	18.6444	61.6719	53.9596	73.4136	14.171
	53.9828	104.933	65.1449	69.5843	50.4515	74.9112	53.5417	11.4349	62.6183	51.2109	64.0999	15.1614	64.8336	33.0842	65.2387	62.1959
	43.02	84.9518	29.3797	27.0099	51.0259	35.7003	107.857	19.4423	61.614	66.1984	64.0999	17.7501	62.9168	65.509	98.1969	45.6721
	43.0586	47.2859	56.7251	106.026	30.4062	61.8915	64.6182	31.4874	65.3363	90.2315	11.9784	75.4303	64.7154	83.0702	47.0397	96.6033
	69.5036	88.5445	68.2346	91.2904	30.2806	71.6683	97.5625	84.2591	67.1636	83.5263	11.9784	44.4572	64.1274	76.0048	47.0397	46.4993
	68.4805	56.4752	59.6477	65.1215	79.253	50.7824	63.3067	19.7817	89.1247	99.4992	55.7501	42.485	18.1496	48.4402	47.0397	68.6166
	61.9519	31.8982	12.8781	90.0786	83.0016	47.6947	70.4748	85.2352	89.1247	57.7271	56.6217	75.8634	69.9658	75.4153	47.0397	63.0912
	65.6484	46.2816	79.8119	76.63	19.6563	73.0309	52.916	30.1611	47.4405	23.0115	63.1625	32.1394	72.4358	81.3703	47.0397	67.3422
	52.5698	72.7955	53.0166	74.1936	62.6675	22.1053	42.3605	77.3262	41.6537	27.8382	63.5548	60.6041	94.7183	87.4235	63.6378	65.8506
	60.3397	69.5191	64.9886	63.4083	20.444	27.5009	70.9197	62.2847	60.3188	52.1438	63.4021	45.1344	78.0631	74.6641	63.6378	74.7882
	12.8906	34.6548	67.0963	62.4443	81.6341	65.0751	81.976	59.3881	68.7193	46.3794	43.2321	50.389	105.72	9.17457	63.6378	78.9652
	71.9011	52.058	53.0165	90.3207	62.6737	35.825	66.6019	82.5903	51.0492	39.6151	43.2321	73.1664	46.9694	83.0675	63.6378	39.9124
	65.0203	10.4725	52.749	104.16	69.1104	47.3091	65.4367	22.6535	61.7918	48.2087	53.3639	27.9974	48.1204	29.6686	63.6378	58.9458
	99.8044	98.7726	67.2816	86.2976	69.0948	59.8201	62.5798	59.6365	68.6348	88.5534	63.2209	82.83	7.83918	89.6898	84.0142	39.6974
	100.389	91.6216	67.2816	103.504	69.3222	58.4768	62.5798	64.2524	70.9763	16.8598	63.4619	44.764	7.65497	85.8088	84.0142	87.7312
	53.8193	65.4302	16.5903	91.1511	69.3053	43.4519	10.1833	31.115	14.4126	50.7758	53.2806	45.2796	78.1318	59.0384	63.5296	65.1985
	76.6428	88.9619	63.0154	86.2444	63.3725	104.518	63.4995	35.9865	68.841	31.3312	11.7221	69.5901	45.1839	67.7348	63.5296	69.3127
	49.8999	48.2792	50.0919	24.6223	63.263	32.0922	63.8803	76.585	68.7867	103.116	11.7221	89.1419	43.5858	78.9542	63.5296	86.9814
	57.7681	37.0419	49.3225	111.059	16.7746	89.192	69.8473	58.7453	68.841	30.2398	63.6418	53.1195	20.6688	51.3918	21.4531	22.8064
	58.1266	40.2497	64.2213	32.0292	16.7746	15.4906	70.4694	21.8097	63.8182	104.09	63.2505	45.6354	62.2683	31.0532	21.4531	64.3697
	51.5679	86.6323	70.6179	37.9867	50.8428	17.1687	11.7658	62.7912	63.1875	64.664	58.6602	52.4371	10.2747	87.3554	66.2245	93.537
	51.5679	94.1257	60.8895	38.6085	50.8428	33.0171	11.8947	27.9425	47.7704	59.738	58.9201	14.9925	11.023	81.2175	66.2245	14.6855
	96.2049	70.9452	51.6532	63.5812	16.3805	53.0212	11.7658	32.0622	48.2618	48.4323	62.5307	57.3746	65.7031	59.0273	63.5895	91.3411
	78.624	85.9866	44.6342	78.6369	64.5956	31.4742	18.7184	98.2767	72.115	68.0484	63.3074	64.0122	5.99451	86.0314	63.5895	43.6158
	53.2936	62.52	66.4353	90.1127	51.0432	58.5932	18.7184	77.876	10.4499	33.441	12.0964	33.0291	63.6065	33.4549	63.906	78.1459
	78.1828	46.1875	50.3852	68.8383	16.3805	17.4279	70.0322	22.353	83.7371	69.3714	12.0964	49.3106	52.9244	52.7387	52.6611	47.0716
	76.4835	29.1847	53.3491	77.6256	63.9156	78.0016	70.1044	76.6155	91.9668	99.6434	61.5441	47.8133	61.8542	14.1189	52.6611	80.5564
	86.2782	103.193	35.3556	27.1256	91.4808	80.0445	70.6177	89.37	92.381	91.0414	61.5441	70.3841	52.2893	79.8644	54.5781	49.0481
	85.5143	83.3547	72.2913	107.357	91.0365	89.5778	12.0649	58.7415	61.9656	104.081	51.9916	63.4824	64.37	85.803	54.5781	79.6971
	62.9347	90.4818	72.3264	28.5666	40.5067	100.15	12.3302	36.0188	62.9731	56.331	54.5783	45.9279	64.1097	80.3707	10.6858	15.7342
	48.7889	97.507	70.493	51.1409	40.5067	31.1694	34.8793	61.1748	62.6609	52.778	20.0692	25.2426	62.7295	74.5172	53.71	73.7315
	56.0152	63.3292	70.4485	49.2045	40.8508	47.9379	24.1166	36.3237	63.6655	67.2655	20.0692	84.8185	60.5922	76.0157	64.1673	89.6731
	54.922	85.8222	85.8969	79.2053	25.6655	54.0832	54.8404	61.0593	57.3209	51.6413	54.144	61.3035	39.7431	67.7643	63.195	14.2587
	72.7155	94.2351	48.5102	105.803	25.5631	60.3202	55.1877	51.587	51.9907	81.135	54.2239	80.5301	64.0981	69.2658	63.195	19.3191
	71.9474	79.1358	52.2099	32.4067	25.6655	62.5315	62.9385	31.5395	70.4989	86.8637	52.7845	77.4314	76.5276	89.9741	63.195	94.4502
	22.5028	58.3916	60.1474	36.2532	61.9848	65.8213	62.9647	44.7781	69.4323	4.53652	53.9589	68.0313	60.8167	15.7912	59.3785	66.996
	68.8595	78.5906	17.5029	73.1088	62.667	44.3053	56.271	53.1966	83.8827	33.9578	53.3589	19.5029	96.4689	19.6501	59.3785	106.966
	14.7013	64.5932	65.2585	35.1932	24.9841	84.895	53.3577	32.223	30.2264	27.6118	63.6695	18.3939	76.2782	85.4314	63.281	76.8054
	14.7404	91.9125	62.2697	81.726	23.6402	70.7164	70.7298	14.9069	69.4323	63.358	87.8233	38.6637	12.0739	87.0701	63.281	66.8436
	17.8191	84.9251	52.2268	43.3106	63.425	30.1867	71.5185	65.2251	89.79	45.9071	24.6143	92.5897	65.0344	77.8007	63.281	44.5785
	63.9915	39.7119	52.4844	56.7105	54.444	54.104	71.2068	57.9036	58.8332	63.6529	64.337	33.4972	35.9904	41.1282	62.07	24.5954
	72.5578	89.3672	34.6363	51.2087	63.269	26.1464	61.9498	80.5715	62.9445	102.29	64.337	66.6664	65.9483	62.6415	62.07	92.2833
	26.5487	76.8021	34.6363	83.3816	63.2864	74.9332	53.5499	57.8512	58.2309	90.1887	63.1375	76.3533	5.72095	55.8632	62.07	48.8017
	80.4045	53.248	46.6953	29.3846	63.0239	74.9676	53.5499	87.1904	51.6033	69.867	6.61151	37.1741	63.798	48.2058	59.3785	86.4162
	71.8661	21.7121	45.7983	86.4982	97.4435	72.7891	76.4163	62.627	63.2664	44.7271	6.78647	89.2865	22.3812	77.0064	62.7052	48.7966
	53.3838	86.1224	34.9997	100.507	65.9355	89.1217	76.4163	21.4893	63.0468	54.1377	29.0426	68.8439	52.8196	79.6502	62.7052	90.7231
	53.2971	62.9267	34.7489	75.4024	65.2516	82.4093	73.4717	22.113	63.8703	80.506	29.2329	44.2945	50.626	78.2294	59.3785	53.0675
	54.8994	60.7987	70.9569	85.9804	52.3529	85.5324	73.4717	66.7976	64.091	98.1448	63.1453	14.5492	63.6228	79.7257	62.8177	102.417
	24.3655	100.52	70.2849	91.8357	52.3529	16.0682	72.734	54.2484	13.8763	87.9831	63.0604	8.73895	16.2284	34.3985	62.8177	95.6673
	23.2171	88.39	49.8053	17.0393	11.0356	51.1872	72.6095	78.0009	14.129	53.9615	88.9654	16.129	17.2235	47.4458	62.8177	33.5509
	52.471	22.5176	70.3011	30.1012	11.3977	44.5291	79.1144	22.9735	72.768	40.4912	88.3755	75.9443	76.1329	21.9633	63.6896	54.6875
	63.2198	57.8075	63.589	64.0201	64.1225	30.4017	79.1144	43.6104	72.6875	72.2917	63.4923	81.0323	80.0229	33.5868	63.6896	19.3113
	52.9008	46.2205	76.2048	71.9796	63.3412	57.9597	79.1144	82.6804	5.92674	68.5621	63.8221	5.83679	49.825	79.5864	27.5098	102.867
	54.6321	59.5528	66.409	66.4366	64.1225	80.5759	70.2084	62.426	5.92674	72.9256	63.2408	64.1724	63.4988	83.5034	27.5098	14.086
	95.012	23.9442	69.2155	88.0304	64.3632	20.3819	68.2935	39.9093	64.412	83.7824	63.1567	60.4692	79.8638	39.2812	62.4728	37.0415
	63.394	76.9699	86.5482	66.0223	64.1008	47.3769	69.8462	50.3235	64.2728	83.5441	63.3346	33.9248	47.6534	84.3371	75.061	91.3511
	90.4681	76.4845	110.746	84.2871	64.4081	79.6972	70.2125	35.2173	63.0811	65.5835	63.6013	17.4901	74.5162	71	51.7139	53.5374
	54.4729	109.836	82.6027	100.315	64.5426	54.5772	69.6032	42.4096	63.4726	70.5284	64.2567	89.7212	74.9455	77.4307	51.7139	43.8763
	10.5204	73.608	37.5178	102.203	65.2028	32.7896	70.4142	78.7502	52.168	44.6497	61.7565	62.7353	76.1823	53.2839	51.7139	61.5602
	34.9857	62.8598	48.0335	37.2139	64.3589	91.776	63.3427	66.8409	62.3768	32.6735	62.4818	15.7053	63.627	77.0265	51.7139	42.5239
	45.1169	97.1982	11.2996	75.1399	63.9619	66.632	63.0839	56.0933	10.2254	77.2952	39.6711	47.6034	63.6643	61.0084	51.7139	56.3856
	63.5268	86.4165	18.0766	19.2424	65.027	13.9858	97.7674	69.1055	52.087	21.5691	38.7861	72.5477	63.7691	59.921	51.7139	102.548
	62.9318	91.4474	28.1351	30.1334	64.6094	55.0666	11.5455	50.9274	103.634	24.2791	77.118	23.7396	54.87	71.9402	63.2601	49.257
	64.496	94.8162	13.6725	55.4341	51.4263	55.5993	11.5455	62.4335	102.588	87.1074	63.3225	75.0738	52.4457	78.9489	63.2601	79.7118
	12.3257	62.3396	55.7077	82.1783	51.4263	95.269	63.3318	90.1326	11.3793	85.3164	63.3225	48.8349	56.9655	21.5185	85.7461	96.6701
	62.7499	50.6141	67.6082	49.4481	11.246	70.1796	63.3318	77.2417	11.1896	90.5543	77.118	77.5093	52.6142	32.0482	85.7461	93.9841
	65.4218	97.7154	54.7411	83.5051	28.6025	50.1572	103.559	11.4991	10.516	36.9672	10.8539	16.2086	52.7394	9.52954	74.2666	3.0047
	51.8784	80.5951	73.3838	65.3699	20.5492	73.0283	103.558	68.0509	11.2421	112.362	10.8539	52.5172	52.9778	37.0813	74.2666	85.1164
	21.2907	38.4107	58.0736	81.6113	28.9701	92.9652	52.4313	39.3257	64.0268	71.7401	10.5006	22.8765	84.7229	106.146	74.2666	18.6326
	21.2907	38.0084	61.2999	49.7334	87.8915	37.6349	11.0996	28.5719	63.9	44.9627	10.5006	67.6695	87.295	27.8841	74.2666	55.3446
	20.7161	72.3979	53.2515	38.7075	87.8915	39.0273	40.6936	22.3523	25.1734	68.758	74.3357	13.1509	52.8333	41.4118	63.281	48.9062
	72.406	88.6037	53.2515	63.3181	87.8915	59.2797	40.2871	87.6751	25.1734	5.43736	75.5678	27.5351	52.0992	54.1652	63.281	81.2542
	72.3675	43.0038	62.9201	54.2614	11.246	56.6486	16.5316	57.4988	39.5902	69.2943	63.7083	59.021	59.4031	29.0729	63.281	93.337
	20.8007	89.0517	62.8411	88.7084	13.0946	21.4901	16.0943	109.601	39.3758	89.4289	63.7083	11.1295	54.5667	64.6035	63.9823	63.5501
	19.4424	69.6477	80.0217	54.6561	12.968	40.5498	64.828	69.3311	52.511	45.3199	63.6088	80.8511	5.24237	3.83605	63.9823	79.2668
	42.6015	87.0756	62.2842	49.8542	48.8908	75.0159	64.6277	103.53	52.0587	0.79916	63.6088	55.3426	64.4317	60.192	64.171	85.8553
	42.107	79.844	23.9345	43.7888	51.9318	58.4821	54.7906	69.6854	63.6745	89.6046	52.0536	71.3424	64.5345	48.3799	64.171	87.8506
	20.2793	71.1428	62.6788	109.746	79.9535	41.1449	53.6542	45.846	51.4475	81.309	63.9044	31.6834	69.03	31.7492	63.8274	55.9285
	32.0523	56.4725	61.7859	14.3224	108.429	47.3727	52.7906	83.8502	62.7629	99.6095	64.0436	30.3971	66.5134	87.7584	63.8274	98.5137
	68.4906	56.1796	30.0641	107.232	71.5948	11.4935	42.4191	43.6255	63.4408	45.4186	89.8238	66.6339	103.11	47.3402	62.9667	40.8852
	38.4195	69.9743	94.1978	71.3981	67.5715	30.4312	42.7071	78.7101	63.3972	59.9356	63.1817	72.5223	52.0506	53.2764	62.9667	41.0165
	73.0979	31.9577	63.059	64.0112	65.7816	74.0654	9.57625	32.9657	62.9655	88.3017	51.5917	40.3085	103.995	46.0514	23.6035	30.9936
	76.4681	104.858	70.4148	40.7944	52.7844	62.4663	62.3935	45.0396	62.9643	80.6105	51.2617	30.8719	64.8623	106.697	23.6035	64.4753
	38.6974	77.4882	32.0425	63.4948	65.7617	78.5248	61.4014	53.2534	10.9092	40.4865	58.0102	57.5763	63.0207	50.0263	51.8121	69.0968
	66.8144	64.5443	111.262	91.5405	63.6611	61.2756	84.3325	60.8485	10.9092	18.1221	58.2172	77.3285	38.2423	91.6099	51.8121	28.8481
	66.8144	88.8471	111.43	55.6019	6.7075	59.3336	83.9919	80.3593	11.9872	60.1212	57.0093	30.8243	68.9753	82.3582	64.8291	85.6795
	50.3686	32.2605	56.8317	71.7513	6.86147	66.5125	16.2993	98.8068	66.0505	91.4486	56.2801	59.4906	87.2198	28.0952	64.8291	58.7535
	50.3686	63.2627	56.8289	72.5849	11.3395	40.9787	16.1032	35.2424	66.9252	56.2215	64.4459	35.761	23.1905	31.8627	64.0749	80.6826
	50.2585	25.6167	26.0895	66.2841	18.9282	94.5135	83.0469	93.7544	74.4638	19.182	64.3733	73.7157	62.3487	28.9532	64.0749	76.3785
	67.65	105.491	25.4047	101.833	63.5337	24.0461	83.0469	41.1102	50.7163	62.3778	64.3733	73.9381	77.969	29.2914	62.07	20.7252
	62.2682	99.9471	65.8147	16.1172	65.0485	39.3231	52.4425	57.5359	50.4764	17.9411	63.1718	23.5747	44.5027	75.2485	62.07	86.1784
	62.8827	99.1751	65.8147	87.5441	65.0485	52.4912	11.8978	42.8681	77.3848	44.8957	62.1226	36.6925	54.9858	66.3583	62.07	42.3973
	62.506	90.5953	46.3995	80.0479	23.6586	76.1642	52.2313	91.6346	15.044	45.4732	63.1024	19.317	62.3	37.8633	62.07	38.8846
	56.4314	87.1085	63.0551	53.5254	63.0986	20.0075	63.9004	71.318	42.8743	64.2302	57.9105	39.9059	20.0974	48.7198	62.07	70.0184
	61.6146	35.6977	75.421	58.2606	63.0986	62.1219	62.9739	72.6749	68.331	77.0485	57.9126	63.2911	62.9851	65.9538	62.9424	26.5334
	65.6402	63.9068	75.421	63.1583	61.39	81.0349	12.7967	41.168	72.3716	64.7503	65.1969	79.374	62.2519	33.6122	62.9424	33.4054
	64.4961	47.2166	77.0523	53.821	69.6752	69.149	12.7967	49.6784	64.4391	37.0824	64.8033	48.3828	5.67333	77.7052	64.5024	108.142
	43.0392	31.2345	77.379	96.5349	39.0189	91.1628	63.4645	39.006	54.1703	88.8897	61.1401	21.5763	64.2542	76.0755	64.5024	86.1514
	90.4747	71.7449	85.3033	76.0543	50.024	55.19	44.6768	24.1266	10.4266	91.5971	61.992	61.2742	58.8397	83.0031	48.4039	78.6403
	47.2256	109.314	51.3169	70.3244	95.064	69.4251	40.7667	87.7948	64.4391	74.0397	61.1401	23.4075	69.2989	73.915	63.6471	42.3683
	87.0372	90.8518	7.16008	89.4131	31.1498	22.9534	64.031	106.061	55.7076	100.346	61.2418	81.5809	59.5339	52.3991	70.1254	64.8732
	91.709	89.1601	6.96111	94.1949	49.3051	77.8361	70.3375	44.2294	52.8408	82.2165	61.2418	88.3121	76.8784	87.2877	63.2899	80.3865
	91.9554	87.7095	63.824	79.561	63.4769	13.2544	70.9176	50.2231	39.8265	30.8234	57.3453	74.1066	14.0115	26.4735	63.2899	71.6094
	88.3377	77.5096	63.824	80.4795	61.6791	64.8678	38.5688	32.7915	55.8742	76.5845	57.9487	45.2182	103.319	88.6358	63.2899	63.1422
	89.3105	52.9816	7.16008	68.2947	60.7132	48.9333	70.055	55.1157	64.4039	84.5574	57.4856	77.6674	106.499	86.9963	63.2899	76.6538
	92.7683	95.8416	7.16008	81.327	60.7132	100.669	103.139	17.7275	51.1087	28.2185	62.8216	50.2315	77.4422	60.9582	63.2899	65.6625
	103.514	2.28644	75.9386	88.7107	52.3426	37.3104	75.7429	13.0965	63.8509	85.8696	63.2242	72.8851	77.6499	87.8351	14.8316	66.1401
	49.5444	69.5997	75.9386	103.045	51.9495	34.8052	63.8207	99.1499	83.4132	88.2005	63.0147	78.5218	40.4902	20.0644	14.8316	29.0134
	104.914	95.6893	85.8208	57.1091	87.7128	63.6557	64.5701	67.0677	67.8418	61.9105	63.6576	42.5891	56.0875	90.5343	14.8316	55.5418
	92.6743	49.7317	67.3867	82.3085	64.0719	88.4327	45.156	53.6943	73.7214	77.6094	6.97674	77.5413	55.6702	28.8277	14.8316	61.9161
	92.6743	100.707	106.611	24.4781	69.9133	40.4843	69.6762	31.4913	82.7205	39.7299	6.97674	25.414	79.2762	102.064	51.6532	50.9403
	58.9494	43.3945	86.0043	74.8031	89.1147	56.3203	88.5353	97.0203	61.2156	71.6607	5.73572	20.9272	105.141	32.0741	51.6532	75.5113
	58.9494	70.2665	75.7576	40.4171	62.9047	29.7606	112.868	76.4756	60.1981	89.3069	66.2695	56.7252	62.9091	24.1531	51.6532	51.6247
	57.841	74.53	74.9427	82.297	69.1942	60.8096	70.8971	51.1016	38.6969	112.49	65.2251	63.7179	65.6415	73.0361	76.2407	69.2179
	56.5872	21.3129	63.0299	81.4364	30.1918	39.8322	70.8298	33.6427	71.1867	69.8467	103.256	87.8488	52.7476	74.8342	76.2407	69.6758
	62.9267	68.8841	63.9587	41.7328	53.4588	64.7401	54.1061	80.6674	62.6259	63.2212	103.256	82.0255	81.6567	9.40334	82.7058	73.7438
	64.1537	80.9383	95.8555	108.363	75.6799	15.5936	11.8653	22.1152	12.7822	53.7529	100.974	21.5241	32.4525	28.8523	76.2407	44.4902
	7.84484	103.251	97.0586	60.8205	19.2048	25.5364	10.7743	72.3738	18.4777	85.5965	56.1099	87.3571	11.4641	25.5718	76.2407	88.2253
	91.2214	91.1758	98.708	72.6119	19.4154	55.1959	56.0001	36.5821	92.8113	21.3335	11.2556	75.1793	42.01	71.4033	64.0563	55.313
	89.5252	78.8404	79.8363	41.563	5.35882	60.9387	55.3694	31.9916	84.8584	68.7589	63.2662	43.6527	11.6235	59.4785	64.0563	31.2182
	64.4436	30.9673	78.8951	100.97	5.54024	73.8556	26.7663	64.7521	63.8212	58.4626	61.2587	49.1096	12.0904	79.1734	29.4549	90.1238
	66.4903	76.6381	30.9647	41.1709	63.505	30.5462	86.032	63.5195	6.90194	36.0411	61.2587	67.3373	52.6107	82.2488	29.4549	74.2057
	53.3333	80.1365	54.6316	94.4809	63.3473	61.6288	14.4195	30.8447	6.5814	42.1676	63.8073	93.6155	62.9985	60.1677	14.5193	8.20655
	62.2627	90.4719	74.7479	68.874	70.7366	32.7276	87.0651	58.4855	5.91306	63.6122	63.8073	39.4505	10.3748	49.0671	14.5193	98.5498
	52.1143	91.4376	53.3257	92.5574	69.4081	86.7284	10.8271	56.4785	66.7383	88.3834	64.0729	64.9027	58.8942	55.9577	14.5193	64.9975
	91.8865	53.1891	63.7368	102.815	52.1077	23.2172	66.3904	61.7072	57.2329	48.6341	64.0729	32.647	101.75	81.3562	53.456	88.4826
	92.96	44.3057	63.7002	83.0139	51.7124	12.5057	65.4645	25.7933	67.8077	66.4079	11.3217	49.1156	58.1853	88.0665	53.456	101.412
	89.1663	63.8636	23.7506	35.9815	69.4081	49.8327	66.3904	55.5171	57.6999	40.9151	11.3217	58.6253	41.2766	78.3838	62.9336	96.8461
	85.6156	20.5412	23.5852	52.0337	9.04622	89.0454	52.9164	45.9851	57.6999	58.0219	20.848	85.1558	50.4462	62.8494	62.9336	107.236
	86.0168	73.0295	24.9675	29.3357	9.10647	65.0371	63.2358	84.5077	62.6394	90.9114	20.987	22.0071	9.3058	86.2695	62.9336	80.3275
	63.0532	46.8209	62.5896	100.259	66.5928	48.3349	63.1926	40.7808	75.1363	81.0745	21.9573	13.6131	20.8123	77.1944	62.9336	51.2015
	10.1046	29.4969	56.9901	19.614	32.6632	37.3182	63.1926	69.9165	87.4075	22.7073	21.9221	57.9877	20.3315	34.487	62.9336	71.5585
	52.1424	55.6969	23.5733	93.4153	45.5868	98.5811	22.9741	47.6539	18.7872	76.6107	63.5362	31.2193	34.702	61.5284	58.427	23.7985
	52.1424	85.942	57.8251	30.4389	48.2339	81.1881	10.3829	83.8166	57.145	9.4536	64.3889	37.2319	29.5834	82.5485	58.427	72.2448
	53.8593	65.4779	67.2769	79.5295	48.3395	54.4848	26.849	52.5625	30.7971	26.7228	63.2384	15.5585	12.4343	19.9035	63.1766	2.5443
	53.8593	74.3734	31.3363	22.3498	86.5204	55.481	5.9221	42.3378	30.7971	79.9931	63.481	30.4358	65.404	53.3207	63.1766	67.6148
	72.5295	98.0358	8.52183	92.1839	86.5204	28.1402	52.5985	50.0524	65.2797	63.0474	51.826	56.3762	55.2462	86.9346	87.5927	87.7473
	73.8719	50.2184	29.6526	98.633	63.8424	60.7443	57.2227	61.5463	65.2797	53.7735	62.8329	44.4492	34.4354	34.0934	63.1766	76.0806
	82.6572	96.5849	83.01	102.614	62.6363	52.5466	5.9221	91.5398	64.6242	21.9972	11.1832	22.0471	43.5182	81.0556	35.7517	44.231
	81.922	49.2541	70.5967	90.2353	54.3575	12.7962	26.5699	69.4376	85.0359	72.177	62.0285	19.5261	73.5457	35.5499	35.7517	63.2927
	19.9497	75.8816	31.5852	76.3421	63.5595	22.7549	26.5699	44.6103	20.8758	87.8728	62.3864	26.4008	40.4031	83.3728	35.7517	56.0924
	18.2942	28.1695	31.5852	70.1858	33.9609	75.2327	7.94805	25.2582	64.4926	88.1486	61.1936	46.8099	59.8186	72.2856	35.7517	87.7979
	76.0446	116.008	73.2188	88.0804	54.3575	32.3895	9.27912	11.0521	86.2352	54.2231	60.6151	10.5092	62.1592	64.6609	35.7517	84.9494
	75.3048	79.4267	93.8277	43.9124	75.2149	87.2971	60.4708	82.4721	84.9248	66.9908	57.3451	84.5085	63.2334	13.7874	35.7517	72.1012
	69.3124	33.7917	72.4392	47.1349	75.392	56.2269	61.0174	63.7558	86.2352	36.0789	56.7071	38.6268	58.7303	79.4938	35.7517	93.5183
	83.0308	85.2942	82.2008	70.9029	76.3591	88.1247	74.3214	20.8511	65.3038	60.6413	63.3978	90.049	58.7702	25.6262	51.1189	71.2293
	89.2832	84.4539	80.0664	99.7822	63.0699	56.0845	42.3557	76.1773	65.6722	58.1322	63.1437	53.0305	77.932	1.39891	51.1189	51.2454
	61.7185	99.0921	79.4771	30.7907	13.3025	62.7881	10.1144	68.5888	48.4704	88.7549	61.6772	72.1132	96.603	17.0347	51.1189	48.7064
	61.7185	74.7244	73.2188	69.7525	53.7426	32.3594	63.0259	80.3993	62.1459	14.3512	6.29337	71.8722	73.7691	40.5143	65.7312	46.3872
	13.0087	85.8975	30.2418	58.7605	10.289	19.0882	63.0259	67.7857	16.3289	37.8294	58.3549	41.165	88.7742	73.1059	76.0166	73.0814
	44.237	27.6961	34.6626	79.79	57.8736	87.1769	37.9622	5.24745	48.1705	82.4755	63.6991	69.3294	62.8208	70.5317	76.0166	60.1381
	53.064	26.6804	46.0239	93.486	10.7405	28.3936	37.9622	30.7887	44.8634	96.7351	62.2451	35.5279	64.2799	17.8812	51.1189	71.1336
	73.1471	64.2146	37.8222	75.3949	10.7405	55.8281	63.5039	26.9636	17.5201	65.0167	63.4827	72.1717	52.6547	47.4763	63.5555	53.5155
	63.8119	40.1749	8.49506	82.0484	64.2451	51.4794	65.0592	23.3184	36.2079	33.5123	53.8564	73.0485	67.0944	78.1079	63.5555	32.0736
	73.9344	94.8487	7.17541	96.2644	63.6011	74.6679	55.1583	68.4034	63.8111	59.4679	51.4591	51.6877	36.7545	89.4631	63.5555	55.1451
	17.2893	7.11982	8.49506	78.3189	64.6625	82.9899	62.8771	64.043	59.5191	24.7028	52.8031	54.7287	62.5888	70.0925	87.1968	85.982
	16.971	32.2567	39.7808	96.4038	63.1922	63.7088	71.0195	70.2276	59.4218	88.4988	51.718	90.0043	62.738	44.4324	87.1968	107.793
	17.7009	89.5876	87.3282	63.9691	55.1077	46.1106	89.7695	44.8566	73.2088	25.9678	53.3865	40.6981	12.0812	89.0784	64.5792	40.3346
	24.3168	96.1538	89.798	73.8453	55.1077	50.5842	57.4196	33.3307	62.5264	90.9381	62.9718	27.6399	12.3156	69.0517	64.5792	77.4194
	24.1321	45.4997	91.0586	51.3946	62.4062	55.4732	69.2797	29.5094	72.8403	72.7354	62.9718	59.1537	11.8804	80.3516	64.5792	56.2868
	12.966	83.2231	79.2389	48.1348	62.8414	90.2632	70.2254	23.2927	72.8403	20.5389	53.2458	63.9599	61.5606	73.6424	64.3627	78.2557
	12.6387	82.3191	79.2389	62.6885	69.4132	56.0801	69.3317	84.2586	74.4425	55.1732	53.4189	22.9598	62.6127	45.3173	64.3627	76.7927
	63.6408	79.8112	55.2637	89.4114	69.6964	67.0288	38.8987	31.167	74.4425	0.44525	63.7794	52.0752	44.5025	60.0565	81.2009	82.9156
	64.0833	106.253	56.3436	80.8636	69.2679	57.8227	63.4483	70.6627	55.2073	94.2363	63.6126	3.00565	44.3207	38.6076	81.2009	48.5737
	14.2144	59.3048	53.459	103.071	69.5532	103.745	18.4615	74.4316	62.5264	67.5664	63.1875	21.227	63.1159	74.3379	81.2009	50.3819
	13.2715	62.5265	56.172	98.0969	11.916	105.845	63.3337	31.6403	74.1471	39.624	62.5464	12.4773	62.8964	36.8197	63.9734	35.0287
	57.7615	87.5663	56.172	83.967	11.7544	66.0276	83.4238	88.026	41.432	94.7013	64.7822	30.785	61.6802	48.3461	63.9734	94.6018
	57.4821	32.1111	61.3315	71.8209	33.2068	27.9717	83.3145	69.7829	9.30668	35.6645	63.0428	90.1562	61.9329	55.3456	63.9734	46.2614
	61.4623	62.3605	61.6432	12.1754	33.2068	73.6629	92.2631	27.3692	10.3004	17.8497	52.3169	82.2501	103.151	26.8101	63.9734	51.9447
	61.9563	21.9897	62.4735	83.6047	53.3039	93.4212	39.2631	40.3647	54.6311	29.024	63.7378	45.061	102.722	23.9736	63.5647	94.3317
	53.2155	43.5288	63.4142	39.1876	65.3838	42.6832	70.9063	47.5879	51.6934	18.0141	64.4466	75.0008	63.5763	32.6481	63.5647	70.2343
	52.112	59.5213	22.547	92.7122	65.5255	69.5284	69.5148	59.83	54.6311	71.9811	61.5858	33.986	63.6668	31.8856	63.9734	36.9225
	62.8688	19.1662	22.6118	74.8258	76.0232	89.3069	18.936	62.4131	68.9458	40.2075	58.1115	29.1069	88.0289	31.7999	63.9734	33.9764
	62.3677	89.4973	11.872	82.0833	52.055	79.1398	72.1693	73.0596	66.6896	57.1994	61.2664	31.8522	49.6476	72.2637	63.9734	87.9776
	12.0038	47.9638	78.032	25.2446	32.7896	81.4906	71.6549	95.8818	33.7079	32.5679	55.3052	45.615	42.569	13.6946	63.9734	68.3807
	11.721	97.1541	71.6085	99.6345	32.6507	37.7132	70.2804	45.7623	45.7759	97.3016	55.8594	89.4837	52.8241	56.8608	63.9734	74.372
	11.6917	108.869	70.5802	64.9919	32.7896	34.317	70.2804	29.2699	45.7759	61.4663	63.9494	35.9027	61.6101	44.8664	63.9734	80.5942
	13.3216	79.1146	46.3393	68.7674	64.2743	32.7939	13.1985	79.7744	45.7759	17.0437	63.9494	64.48	65.6827	50.3436	63.9734	22.9371
	13.3606	47.471	39.2118	95.0514	64.5768	53.3267	13.0592	77.2435	77.796	67.2935	60.9264	63.5588	59.5525	61.3368	26.6495	57.7296
	12.7115	45.7812	61.7211	66.2865	77.8248	62.6009	62.6803	18.1723	71.0294	105.467	60.9264	27.4514	53.1821	67.3232	26.6495	24.8969
	13.4669	98.792	75.6006	84.2688	52.0286	31.0983	62.5511	61.1993	71.0294	52.4374	63.5023	32.1315	53.5232	91.281	25.8596	105.603
	62.4885	75.2126	46.3393	25.0423	18.9004	1.52148	71.673	46.2715	15.3787	58.2003	82.7395	67.2741	12.089	38.4639	25.8596	43.4456
	62.4885	40.3383	73.5247	84.0088	15.5373	72.7501	64.9964	55.6994	13.889	21.1475	64.6658	15.7713	71.1006	59.9944	86.2162	64.0389
	54.1991	79.6258	72.647	23.9741	85.9602	43.8995	65.2379	42.6305	69.4497	89.822	59.8099	68.338	59.1635	47.8097	86.2162	27.4268
	54.1991	68.105	78.3068	83.0787	72.6494	65.1251	63.9607	71.5631	65.3467	51.8391	62.7989	24.5416	69.5204	16.6744	55.8455	50.7628
	53.2321	81.0535	12.5977	90.647	11.555	56.0415	37.2075	76.167	65.3467	51.5014	61.6449	45.2169	62.8902	42.9586	55.8455	37.9868
	63.6478	91.7353	55.0019	25.286	11.6494	34.2465	37.1257	63.6551	65.3467	51.416	62.5097	63.6944	63.0433	84.6635	14.5848	80.2105
	47.5729	54.2173	53.7639	87.2691	53.5894	57.7357	37.1257	35.222	52.9173	42.2089	63.0946	42.7953	28.3834	88.3565	14.5848	17.5772
	47.9676	87.6157	76.8906	85.3401	53.5894	35.4692	37.1257	80.0066	51.9528	51.4637	64.0083	47.9905	62.8181	36.1995	74.5856	41.168
	47.5729	87.7104	64.4427	91.1449	53.5894	31.3107	62.5646	67.1595	70.6067	81.4293	63.7194	68.2574	38.1619	84.0321	74.5856	24.8495
	48.1946	59.819	23.4416	92.1723	63.9882	38.4841	63.1299	72.9136	70.6924	66.3358	51.8346	45.3692	85.1272	28.7022	10.4346	24.4142
	47.9766	67.5622	23.4416	79.6613	52.1815	97.9449	70.2185	73.1205	16.3559	65.6435	51.9531	14.3699	90.0422	19.1021	10.4346	28.7981
	63.3304	83.3614	62.6834	81.119	50.8483	74.858	57.2	37.9743	15.5772	22.0532	51.3713	23.118	56.8625	82.0125	11.3931	73.6708
	60.4026	68.9708	62.6834	71.389	62.556	79.8908	57.2	41.5826	50.1409	48.3344	60.9396	43.8843	62.5261	64.3878	11.3931	33.508
	55.2432	91.4441	23.7046	21.181	64.0247	64.5267	57.2	63.9214	55.6139	37.9453	61.0542	70.232	42.7918	82.4733	11.3931	85.9032
	63.3304	80.5086	31.9243	78.9277	64.0247	19.3076	62.6576	64.4258	54.7128	50.5557	63.0097	56.3286	80.7329	30.9609	11.3931	64.1581
	89.8989	61.4898	53.1637	73.946	63.309	80.0191	63.7102	35.2319	9.99279	65.8408	89.3683	77.7627	62.1314	59.7365	64.3897	98.1434
	78.1868	46.8833	74.1838	74.2699	62.0348	15.0111	63.2609	85.0159	54.2484	69.1429	87.9375	49.362	60.4738	30.0282	64.3897	66.023
	78.4396	16.62	23.6421	91.8188	76.5134	81.1768	62.4515	63.7731	9.99279	39.1453	63.5991	90.5653	60.9763	79.4323	63.8764	91.7904
	73.1291	68.504	73.8449	109.704	76.5134	20.1014	62.4338	55.6405	21.603	36.9657	63.9989	51.3826	63.2069	70.0054	63.8764	94.7273
	87.4887	52.9425	24.7915	43.4803	62.1212	77.2253	62.2245	49.2057	55.8345	45.0858	55.1947	89.1994	63.1133	18.9694	64.1928	56.3691
	74.5709	61.2165	59.5936	46.1954	62.1757	29.7398	62.1261	56.606	64.7939	50.6845	55.1947	51.6514	51.2753	66.9206	64.1928	61.7968
	74.4203	69.7557	45.1493	68.0406	71.9928	67.5935	63.1065	45.7323	65.1112	93.4112	61.0859	86.7488	50.3004	25.4834	64.1928	39.0775
	15.5977	60.0449	24.7915	68.9558	82.3141	83.9353	69.2933	83.8081	64.9868	70.5823	61.0859	88.4254	52.3604	62.447	11.2493	15.027
	81.2838	46.7987	73.7019	92.8739	27.0695	35.2219	69.7286	30.7419	69.1912	36.9679	55.1947	30.181	66.9792	76.6814	11.2493	58.2732
	92.1021	104.709	68.0755	100.231	71.9928	86.3796	70.1894	90.6946	24.2475	88.6011	66.1159	80.466	60.9545	97.061	11.2493	35.9449
	15.7583	19.4713	41.7334	73.5224	69.3545	62.0947	63.4387	74.9699	64.9868	79.6332	62.1504	20.4994	65.9184	5.46932	11.2493	40.79
	15.7363	41.0103	34.8674	59.067	69.1682	92.201	63.4387	76.456	67.8937	78.8234	75.6327	64.5229	66.8244	82.0108	11.2493	44.5993
	65.3388	101.011	35.6977	67.7543	13.5508	75.3865	13.2997	84.4179	15.1786	73.563	52.022	2.88654	97.3051	73.1242	48.2625	66.4506
	65.6624	52.7029	75.0605	39.1815	14.9197	79.7922	53.0245	73.9859	48.217	55.4835	51.2547	21.8694	105.532	42.3637	48.2625	70.1084
	72.3498	59.6277	78.4942	35.1265	13.7354	73.7605	40.5065	58.3616	6.45558	84.9271	52.022	70.9201	59.696	27.2673	75.2993	66.139
	69.3192	107.528	53.6386	59.9128	13.5876	43.5746	104.493	23.5021	49.9531	43.7116	63.3523	64.7236	89.0434	64.3697	62.8152	55.9414
	69.3192	64.2604	71.0709	19.7179	52.2812	24.9804	104.493	29.2465	50.9049	49.8921	79.4452	23.192	88.7358	52.3531	101.455	84.7635
	68.8913	28.1799	70.905	69.0291	52.5836	29.9365	69.9729	57.81	51.1003	50.138	51.8327	52.3406	42.3161	38.8422	52.4456	42.6011
	14.6489	60.2739	12.2078	83.3689	54.7515	87.822	89.7077	70.7423	63.2696	43.2003	67.0033	85.9598	54.1717	99.9891	52.4456	13.563
	14.4156	48.4562	62.0249	42.4834	55.4481	40.5841	59.4934	73.3968	63.0438	91.376	61.308	89.6988	58.8047	11.1138	52.4456	103.111
	72.0474	45.4732	61.5778	50.5893	52.5207	78.1468	71.873	63.1231	64.3602	19.2488	61.9465	59.6197	24.9961	43.8513	52.58	51.3302
	71.4049	80.2067	55.3207	66.9657	62.2634	40.8599	52.0271	72.4513	53.1551	77.155	39.7214	90.6828	69.5941	35.3979	52.58	17.3314
	69.3081	92.1625	66.447	72.4848	73.7449	52.566	103.702	53.7831	10.8295	39.3491	39.7214	50.5114	72.1014	83.9598	34.2219	35.3618
	70.6576	76.4714	62.9189	49.7024	85.5117	61.7331	63.9058	89.5539	103.078	46.608	51.4684	89.9837	63.9885	55.8044	34.2219	2.19034
	10.4716	44.4944	81.8708	88.6542	85.5117	77.2028	63.6122	29.2581	103.531	46.3807	51.8933	42.8125	85.0601	43.2739	46.5631	83.2981
	68.7702	46.176	22.7157	91.4236	64.46	23.2253	64.7321	47.0007	57.3012	40.5554	62.1895	51.1962	14.0248	87.1539	46.5631	53.4477
	61.7321	34.0867	78.3371	80.357	61.5024	45.2169	64.7824	90.5803	60.0552	53.627	40.5645	28.4355	72.9577	64.8538	53.3285	97.0542
	59.4345	75.7381	49.2694	85.3557	5.51251	28.8482	52.4818	77.2658	67.0084	40.7742	79.7388	65.1686	60.4349	87.9367	53.3285	94.1748
	57.6546	47.3119	78.4746	96.3049	5.51251	46.8567	52.9025	25.7398	67.5647	65.6609	78.7234	45.4337	91.0953	77.093	53.3285	76.7127
	36.1974	94.7468	64.8028	93.2177	53.1646	47.7084	51.7181	60.9932	103.827	18.6004	62.7324	0.68321	65.6151	91.6481	80.0091	57.3078
	35.5799	24.1897	63.7097	50.664	64.6532	20.5436	51.7181	67.8058	84.2661	82.3077	62.7324	82.7749	90.3106	76.6376	80.0091	94.8268
	63.0325	70.2236	52.3725	79.4335	67.6308	85.1047	51.7181	72.6104	103.896	59.1356	62.7324	87.8808	11.9552	51.4698	50.2295	17.4011
	61.8569	67.9986	51.8774	55.8723	68.4183	31.6205	40.7009	51.9245	84.0355	91.8568	60.6619	71.126	44.8639	75.9977	50.2295	75.608
	34.4257	95.9402	63.7288	27.6196	101.278	86.4362	63.4849	45.2414	58.111	21.634	60.8203	76.7879	71.9916	7.69884	33.0489	77.5139
	76.265	102.549	78.7437	61.5091	101.278	94.4173	64.023	81.0648	57.6082	63.5251	60.2832	4.30956	64.6697	23.5622	33.0489	88.2162
	50.395	62.1734	25.4592	109.612	70.1788	29.5971	86.5074	56.2953	26.9695	53.4922	63.1893	0.98154	77.3488	78.9584	31.1023	79.4998
	58.6497	99.7361	61.2977	64.4625	70.1928	52.7354	104.606	53.0063	73.8982	79.4859	56.8421	12.4455	76.7205	70.9641	31.1023	43.4038
	94.2647	50.7878	25.4592	94.7048	63.4202	34.3916	71.7662	80.5971	89.6497	70.4967	58.7476	90.2453	62.6903	60.5365	31.1023	94.7776
	58.5145	103.193	25.4592	82.3259	63.6438	65.3274	63.2771	31.9284	63.6657	83.3597	61.1872	54.475	62.1853	81.1302	31.1023	82.4462
	63.9994	84.0522	44.3611	76.4629	67.3397	58.5298	27.2708	55.3698	63.8886	75.1782	63.7801	12.8943	78.4852	65.8896	31.1023	97.491
	64.1962	81.983	13.2191	99.296	68.1043	55.2771	87.6627	53.0852	81.7912	73.5725	63.8014	27.3227	78.7596	71.205	63.6742	81.3028
	85.7901	57.0973	12.0929	94.8334	66.5513	20.2066	27.2708	90.8242	81.7912	63.6739	63.7801	86.4949	64.6202	48.6224	63.6742	28.4593
	85.7901	64.8698	10.8474	23.5197	86.6822	95.0881	9.20445	22.8658	64.0573	17.0006	52.2285	25.8116	90.543	27.3773	63.6742	76.5762
	85.7901	74.0066	51.9093	35.6453	86.0047	29.3689	9.66501	75.9655	71.3317	16.1031	57.5875	38.6084	91.3365	81.4648	63.6742	3.4052
	87.0345	73.2299	51.9093	76.8236	86.6822	68.804	9.20345	74.3263	10.3496	31.8322	7.00423	74.0984	54.0904	43.409	23.8673	56.127
	85.7901	63.2139	62.8307	60.0321	86.1982	25.6792	9.20345	80.2315	64.1159	44.1667	10.9919	13.6524	59.382	51.7573	40.9592	30.8765
	54.1645	1.67604	62.8307	77.8934	42.6814	21.3665	62.9013	51.8581	51.9376	14.0818	10.9919	87.3613	69.4026	32.9983	23.8673	89.3016
	54.1645	55.9268	90.4347	8.90736	42.7691	106.114	62.9013	76.3502	51.9376	38.7217	11.314	53.2701	61.2958	22.1522	23.8673	80.2836
	22.7059	27.1	28.3552	71.4007	41.6519	58.2662	103.581	47.3321	69.8145	94.0463	59.5687	63.2571	60.7149	92.7688	64.092	84.8803
	23.3349	74.6749	90.3837	27.6571	61.8378	56.4346	103.659	52.5902	69.8145	58.226	62.8952	59.3769	58.9444	42.2144	64.092	29.8044
	49.4208	87.1821	90.3003	61.6007	62.4259	33.1765	11.0924	56.3596	7.42746	42.2172	62.8952	46.9739	58.6756	77.3171	64.8763	70.5729
	64.4712	83.1183	63.2805	71.0686	26.7915	89.1725	12.6711	3.73287	7.42746	25.764	63.6182	65.9534	64.0459	32.5081	64.4952	90.8042
	66.4872	85.0613	63.5521	102.223	26.7915	34.267	69.3331	39.9866	63.1984	69.7257	63.1783	24.7973	64.1663	77.9816	52.6186	66.4248
	53.2403	48.2623	63.7582	76.5805	51.0145	27.7869	69.3331	65.1568	63.1984	40.8201	61.5809	34.5717	54.2581	76.799	103.249	30.7594
	53.2403	23.3059	25.4885	45.4661	51.0145	83.3123	63.5724	32.1314	51.7346	11.5187	61.5809	12.3088	55.1358	67.1935	51.7399	35.7206
	19.8893	90.6624	41.5425	97.4559	50.6929	58.6698	63.6925	63.6655	63.4738	67.6685	62.6403	29.733	77.9559	26.4497	62.8152	55.8141
	22.0162	66.355	29.7206	56.8499	51.0145	61.1022	70.3179	60.6551	63.4738	64.082	62.6403	60.7987	78.55	59.5746	62.8152	55.7049
	61.9233	75.2068	21.7751	51.5615	52.5314	81.2217	103.112	107.88	45.6127	42.4161	54.9839	35.3574	78.2202	20.3148	62.7746	108.068
	63.516	81.0013	16.3131	79.3253	52.5314	82.9473	20.9742	23.1016	65.7127	18.8699	63.4895	27.7191	78.5932	45.4438	62.7746	23.7405
	63.9129	67.8772	61.8411	86.2301	52.9353	39.1437	63.9763	38.6978	44.5552	89.3537	61.3533	83.1697	56.8879	35.6872	96.5158	92.5539
	77.8155	71.2776	41.122	92.7028	51.0145	28.6502	63.9763	46.835	43.916	49.2159	63.2582	23.465	57.504	23.2539	63.0606	66.2019
	51.3695	95.1213	21.4598	59.326	63.3288	27.5992	22.2098	78.3322	22.1519	5.48932	62.9147	64.8896	56.3641	89.452	63.0606	85.3736
	51.4581	68.5501	50.1685	54.7907	63.3288	29.2239	42.0431	111.563	22.4541	39.8732	84.1608	89.0732	64.0228	21.0904	62.7447	70.5739
	23.3848	72.3863	50.5237	97.213	53.3339	33.0428	103.358	42.6394	51.7382	54.0332	32.177	30.9885	62.5012	56.4733	63.1405	52.4034
	33.5809	85.4698	52.249	66.8137	52.8918	92.1931	103.358	48.5533	52.22	82.9174	63.314	25.2382	60.262	81.5519	62.8927	24.5266
	58.3186	102.597	53.1228	57.0639	68.7584	33.1887	61.4648	88.2638	70.1828	79.8252	63.314	77.449	55.7498	81.6158	63.5861	85.3323
	59.5276	59.7797	12.1571	83.0352	68.6791	34.5202	61.4648	87.8606	69.606	86.1432	58.0541	65.7527	63.1662	52.6999	34.2657	84.8887
	56.793	0.14397	12.0597	102.786	51.9685	94.8465	13.1217	51.299	52.4098	41.6867	58.0089	61.3127	56.9486	51.3346	34.2657	29.6547
	56.0649	13.3574	41.5354	81.7897	51.9685	49.5895	13.1217	51.2039	63.7074	90.7327	33.9434	23.9402	62.1252	39.6859	64.0439	70.1619
	53.873	64.9027	41.9443	100.46	13.3086	85.6687	65.9425	32.3334	63.6962	24.6515	73.4029	47.169	62.5521	30.6926	64.0439	96.5748
	70.3024	20.2883	87.9749	45.3139	15.1574	32.722	65.9425	44.2618	63.8045	44.2834	54.3709	33.8595	60.22	24.1021	11.0882	35.0384
	71.5833	73.6897	53.659	46.5985	23.7893	106.569	64.1464	89.8171	63.8844	43.6116	19.6739	28.3152	59.8309	66.3553	64.0439	73.4021
	72.5623	47.6389	63.1519	48.3183	10.7458	87.9075	64.7578	53.9578	63.4837	52.3638	73.4029	18.5375	102.611	67.4187	75.1316	39.2382
	61.8411	100.088	63.5607	82.3517	10.9621	79.4606	64.5505	62.6669	47.6993	42.418	16.6326	87.959	101.981	51.5964	62.8935	89.983
	62.2875	89.4986	61.9824	95.7163	11.9753	85.6554	70.556	9.1272	47.6993	82.2321	16.6326	25.5477	62.6242	65.8001	62.8935	60.3565
	63.9931	85.9613	62.7419	87.0948	63.5282	86.3821	70.0723	80.9539	52.8628	66.6356	16.6326	57.8434	61.4866	38.6609	62.8935	75.8187
	62.8054	87.9497	86.3691	94.5241	52.3995	63.821	70.0568	38.8218	12.4049	84.5071	30.3816	41.3647	69.7421	26.7789	63.5803	81.7199
	37.2983	36.854	76.1093	22.2492	13.6222	79.67	39.7492	44.1288	52.506	74.1849	30.3816	53.6997	52.812	38.6601	63.5803	22.0916
	79.5136	24.5322	76.1093	83.2012	63.6151	80.0635	62.5338	58.2568	40.3072	95.0974	29.251	54.7659	61.4978	34.809	63.5803	95.5907
	62.4145	103.74	76.6493	46.7559	75.4698	47.4705	62.8801	60.9271	21.0254	46.9312	29.251	21.326	62.8224	23.5044	63.5803	93.4831
	62.4145	41.9392	76.5973	82.4621	53.875	31.9845	75.1166	84.3872	20.6434	72.0513	29.251	49.3544	55.7616	34.1301	52.4703	55.5471
	47.4717	70.4187	53.0249	46.4408	35.3923	52.4244	12.0719	64.0582	21.0338	31.5598	29.3105	63.3792	79.3666	33.9379	52.4703	48.2732
	47.755	103.375	10.8485	83.8262	35.3923	33.6593	75.1166	61.0395	12.2876	94.2695	64.4095	30.0834	90.6624	39.0871	52.4703	67.8294
	47.4717	75.1508	63.1855	67.1182	12.1208	37.7979	69.5782	49.2762	16.8582	24.3986	61.4291	27.0219	62.6571	6.26027	52.4703	72.4577
	63.0336	93.6641	52.1041	20.9466	11.3472	60.6876	70.5059	61.5387	62.6692	25.1923	23.5062	49.516	63.8616	22.2391	52.4703	68.1438
	63.0336	72.2008	52.1041	95.0522	12.1202	33.1124	90.5142	84.8696	63.5929	61.5091	33.2276	76.33	63.0817	19.3198	52.4703	101.836
	54.4211	62.946	56.6054	33.877	38.2507	43.9701	90.5142	27.2188	63.0659	93.5446	52.7579	25.6606	22.5529	70.8588	62.8935	81.6542
	62.9256	1.47502	70.0458	74.4211	12.439	51.3175	69.2377	50.4241	63.6213	71.9394	5.7139	84.6298	22.3512	49.3344	62.8935	44.13
	49.9745	108.739	63.5127	85.4086	27.389	55.5151	68.2927	81.4094	63.6213	80.2094	53.4481	15.0789	62.9571	76.5553	62.8935	38.2005
	50.7635	96.9946	64.0256	91.0107	73.9261	75.8954	61.5138	16.6817	63.6213	85.3592	55.266	82.041	58.1626	40.8524	62.8935	100.279
	5.48863	32.2259	83.2735	88.5933	24.6218	28.7785	61.5138	45.9501	62.3931	53.7809	55.2703	46.2176	58.1191	62.1563	62.8935	105.591
	11.3176	25.0494	82.3662	88.4164	83.0445	63.2739	52.5573	86.2945	63.3329	46.9349	64.6039	89.5507	55.5064	68.927	52.5848	16.9801
	64.4949	36.6129	62.4058	90.0248	24.6218	114.03	40.8827	46.4113	63.1779	71.9274	60.5243	54.0246	61.9527	6.59632	52.5848	40.9572
	64.647	106.626	75.1274	89.6518	63.1602	42.9466	83.349	44.7926	63.113	55.9188	62.8924	30.2135	61.8143	21.562	52.5848	32.0225
	64.1599	48.8174	18.606	64.7797	11.0972	70.034	74.1716	83.0933	62.534	36.2691	62.8924	17.9348	83.7408	66.1043	52.5848	102.242
	64.662	23.9163	62.8065	101.41	11.0296	19.0735	83.349	57.9483	63.1819	50.352	65.0382	91.1831	25.4623	95.4793	52.5848	69.5922
	35.1686	79.9888	60.2435	48.2631	12.5453	86.3355	84.159	43.7109	63.9781	60.5393	66.0037	36.1563	62.4958	25.6221	52.5848	63.9553
	35.1686	68.6885	60.1278	85.9993	54.2802	76.3173	84.0998	89.4771	103.296	35.7871	64.9996	74.5398	103.454	53.5228	52.5848	46.6834
	35.674	25.8394	74.6456	69.593	72.6358	21.3685	70.543	63.7319	102.955	40.0643	63.0004	71.3539	89.5334	21.353	52.5848	95.3363
	34.1628	97.2559	47.8425	76.0074	53.246	36.0027	68.6181	34.6385	33.1528	5.73314	58.4301	75.3727	63.7252	84.5759	52.5848	65.7458
	35.1535	88.6816	58.7244	57.0582	72.6358	66.402	70.543	65.1651	32.9537	49.7766	57.4975	49.614	64.897	29.128	63.7289	85.6392
	34.1606	58.2494	91.4393	69.8829	78.0823	46.5834	37.7831	13.9576	63.145	69.1818	63.0458	52.1384	90.0326	47.0957	63.7289	28.1644
	35.1294	15.7263	92.1801	53.5171	39.7705	19.9616	13.8034	78.1037	63.7664	65.0841	63.0458	10.0357	33.5157	89.8446	63.9092	48.1276
	35.5459	82.9195	14.8154	95.8585	54.1656	35.8603	69.2973	12.3828	29.0494	74.5133	8.75232	11.5885	63.2684	68.4057	63.9092	72.1094
	70.6188	39.9869	23.475	74.9777	27.1974	51.7315	13.8034	24.6561	30.3718	72.1261	61.604	10.6429	62.8711	50.8254	89.6026	40.6569
	76.2204	88.4711	82.6604	36.5558	55.4727	21.4967	11.8495	29.7629	58.0934	88.2767	52.9423	9.05401	62.4368	84.2866	89.6026	44.3508
	76.2204	71.6229	60.2752	68.7505	16.8537	61.3701	11.6604	86.9984	57.6814	28.2984	8.75232	10.114	78.0861	8.03611	89.6026	67.2028
	76.0355	86.4635	87.1576	114.413	62.6438	55.6128	70.5192	86.773	58.7761	81.2783	62.4429	61.9206	64.1232	57.2645	31.3788	103.915
	63.3983	97.4706	70.4264	51.8821	40.8317	24.6159	62.3673	53.4493	57.9357	28.4627	62.4429	20.6763	90.6313	12.2778	31.3788	42.2855
	62.9462	69.2959	70.4264	106.152	40.8317	49.9074	91.3594	67.4732	58.6472	90.6259	62.7244	47.6806	90.1187	23.6023	31.3788	86.2096
	63.855	52.6663	61.1309	38.1657	69.0941	34.9961	63.0932	48.2276	63.362	13.4659	64.4864	55.7088	92.4193	16.9276	52.5848	67.6542
	63.855	71.2583	67.3926	29.2133	51.6198	71.2157	62.4933	71.3853	62.7939	98.3364	53.0735	69.4245	5.6675	33.0282	52.5848	98.4845
	64.6885	30.2121	56.6038	55.6647	52.4505	17.9486	61.2708	45.7176	62.5803	73.1431	59.1314	47.9419	62.3483	75.2299	63.5278	40.6064
	63.8191	86.5293	69.36	68.7827	104.24	87.4937	29.0175	51.728	62.5803	63.3455	59.1314	23.9223	62.2534	57.6562	63.5278	29.091
	50.2889	47.5537	90.4772	62.7913	105.133	49.225	29.0175	81.7815	63.6158	85.2516	62.867	40.252	61.6726	40.5219	40.6577	90.489
	50.2872	24.3754	61.0281	23.8677	69.8364	47.4347	10.8019	78.1458	63.2596	94.0123	64.2898	5.15176	62.166	37.12	40.6577	38.7551
	50.1078	35.3987	8.74752	7.8045	69.8364	23.7717	10.8019	9.2581	63.5325	81.4896	49.468	12.6059	52.4505	67.7931	63.361	60.1587
	48.5267	35.3836	61.0421	82.3385	52.1945	87.7813	62.7332	74.5409	63.2083	63.3483	66.9901	28.5157	52.2747	90.133	63.361	90.448
	11.565	49.1861	11.0154	103.948	52.1945	22.456	64.1039	74.6763	63.9286	36.7662	63.6128	23.7382	11.0339	46.1661	63.4152	106.794
	18.5516	49.3012	10.4642	99.152	69.7329	63.2583	51.6347	40.5682	63.62	65.482	7.47932	90.0237	11.4301	23.1783	63.4152	89.6545
	18.5516	78.6459	62.1076	101.121	69.7329	44.6381	55.3075	91.8302	72.3392	42.7433	6.94883	29.9925	40.4777	70.4793	63.4152	53.0424
	13.5125	53.2965	51.3299	35.0212	53.1884	72.9823	55.3075	1.17209	72.9161	93.4901	58.0777	77.013	34.5057	19.4545	63.4152	93.6779
	14.5031	62.1374	68.63	32.3258	53.0827	53.3445	46.2796	84.217	10.9772	65.2281	58.0777	13.0096	11.0432	36.1505	64.1049	70.4222
	13.9892	26.2824	68.63	60.3498	63.2928	59.1595	33.6403	73.541	10.9772	71.8942	57.6181	88.2136	82.6564	32.9713	64.1049	46.3816
	36.2875	97.1917	51.3738	69.2721	63.4742	94.2773	72.7176	82.443	64.3109	89.5587	57.5615	20.0053	72.3527	77.6765	37.2544	62.4136
	43.3483	27.9783	7.24632	27.5573	22.2227	62.4845	73.0687	76.2013	64.3109	87.4167	57.5615	16.4329	32.5104	28.6993	37.2544	101.332
	85.7994	47.9117	6.51332	82.0652	23.1463	62.0709	66.8036	80.8587	63.4102	33.1665	63.837	87.3967	41.5885	30.111	37.2544	20.4095
	64.4879	63.9759	63.0763	46.9605	48.0117	64.0812	65.0643	86.6422	63.4102	67.4118	63.0732	20.3542	50.3546	12.8755	37.2544	92.8173
	30.1335	63.4483	62.9159	39.6938	47.2114	49.3108	11.079	60.1929	52.8742	65.6221	51.4849	75.1012	10.962	11.3293	65.1502	62.4118
	30.1335	82.769	7.48453	96.5899	63.0431	20.4948	11.079	92.1085	51.9878	76.8235	63.837	78.585	64.6654	32.3106	65.1502	77.0974
	23.2923	73.3208	7.48453	69.9356	41.705	47.5443	63.9106	35.625	63.19	40.0959	63.7085	33.347	58.9788	76.4528	63.7205	55.0949
	23.9828	90.769	70.2168	79.8123	41.4727	48.0239	9.34692	45.4978	63.4567	17.9454	63.1056	83.8363	24.6871	83.6249	63.7205	47.9653
	23.2923	38.7753	63.2159	54.7495	31.1368	39.9174	9.06369	37.2177	15.6522	84.14	62.1675	57.2046	63.0159	66.0429	63.7205	37.9046
	22.7636	81.8775	63.0523	76.5189	47.5349	75.7112	70.2546	53.3896	47.9405	28.0961	52.6403	46.1657	22.9317	25.0547	63.7205	37.1155
	65.2395	44.4375	63.0523	71.1841	50.9853	69.4858	9.06369	31.6785	50.1351	44	10.647	28.0181	61.4356	18.4525	63.7205	33.9817
	63.0031	41.5169	50.8117	19.1728	50.9853	17.5521	52.8271	56.7198	15.6522	60.2381	12.1352	33.0163	68.223	63.8489	63.5168	62.773
	42.7266	84.47	50.2666	75.3295	67.7297	17.6714	51.8134	48.7068	69.6477	81.0011	12.4384	105.723	62.7764	62.6181	63.5168	66.8269
	60.0102	61.5045	63.3084	85.5619	68.1815	75.923	52.6339	25.7731	69.9916	16.1677	28.3926	14.0511	59.1288	36.5087	63.5168	39.7292
	54.6913	73.3996	64.7457	64.6882	63.7067	68.9582	102.333	88.5931	66.9498	71.6622	28.3926	11.0249	14.5528	63.2104	63.5168	54.0037
	23.4562	46.6057	63.076	71.5308	16.3697	20.9344	101.891	48.9262	66.9498	49.6405	13.5185	45.7812	73.1986	45.2854	63.5168	51.9931
	60.3757	71.4951	62.1889	96.1591	53.2852	78.6898	91.3378	42.5952	99.7085	53.7622	15.4856	56.7222	64.3248	39.0876	63.5168	43.9146
	15.2498	84.2539	93.8861	42.4773	7.55154	32.1785	63.6415	46.0231	64.3782	90.0514	62.3114	16.8459	41.545	46.1264	59.3634	94.2299
	21.5686	88.008	94.4586	70.4389	52.0784	17.8849	70.6455	46.7635	37.0845	77.3967	52.0756	85.1567	12.6631	37.8195	73.5045	33.2768
	30.7763	48.4522	74.3745	92.4788	51.9245	71.4441	70.9335	79.0735	37.7103	22.0065	52.5616	70.6719	68.4919	78.0078	63.2959	50.022
	64.6162	49.0646	74.0164	83.9718	52.5314	91.8382	63.4304	30.6438	51.8414	78.011	53.212	69.7223	57.4687	72.3496	63.2959	87.762
	85.2538	81.6421	74.3745	68.4265	53.0342	99.6533	93.09	44.5207	46.5306	76.4698	52.5398	26.4562	58.2217	56.9848	63.2959	51.6234
	48.0632	71.6643	11.1694	89.3097	53.5411	28.6806	70.9074	104.314	47.6148	69.7625	57.1436	54.0773	109.459	7.87181	56.3833	28.5318
	64.0714	81.1929	63.8259	97.982	10.3307	67.1516	69.949	17.2535	46.9102	15.3603	56.7595	40.2563	83.4548	29.2749	56.3833	49.5319
	82.1154	75.5925	63.9482	112.398	52.7652	98.9332	69.8615	51.514	59.1354	102.165	56.7821	80.3105	61.5187	81.2582	63.5168	80.807
	67.6876	85.7873	62.8285	84.1568	60.8201	52.762	71.1916	76.6916	57.987	48.1501	57.872	33.289	75.5463	51.0094	63.5168	80.5978
	63.2344	65.7561	70.9077	72.7406	103.615	88.2053	64.2426	105.984	58.3065	43.8598	68.8256	35.0601	31.9674	58.6912	52.515	88.5403
	80.3701	47.6568	48.2807	30.839	103.615	89.9788	67.8384	116.144	63.3527	37.8047	63.0444	6.74919	81.5553	33.6601	63.986	67.7516
	80.3094	70.677	63.3086	84.8315	70.6808	75.1001	68.4784	91.8055	63.3527	54.8627	61.3642	45.6308	22.4815	35.6425	63.5096	22.3454
	62.6754	7.87605	62.7555	30.2435	91.1055	63.861	70.8562	31.7482	62.9097	40.1931	62.348	16.7687	68.1367	21.7521	52.515	59.7992
	73.4203	81.1576	18.1899	80.1507	61.762	39.3426	70.7917	11.6562	63.3129	61.9874	61.3642	10.9071	72.9949	65.7251	63.986	19.1153
	89.3783	47.4177	70.0085	70.7565	70.6818	54.8118	64.9467	93.3724	53.611	8.79333	57.2223	85.5631	58.4543	21.3018	63.986	49.4933
	88.5056	78.9702	71.1674	90.437	69.2525	69.4648	64.7684	52.8232	54.0809	53.9697	57.8809	60.8282	58.0811	24.0361	11.0882	78.2038
	88.6469	52.001	91.3559	71.6842	68.5443	50.6464	65.3758	44.0062	53.5555	85.1434	63.6783	36.9374	63.503	71.5324	11.0882	83.0187
	87.9272	64.9273	91.6549	89.8178	69.6861	40.1709	62.1773	83.5424	52.8391	14.339	63.148	53.007	69.7575	35.4509	32.4436	90.6198
	89.3158	37.5413	91.4988	82.0416	86.5582	80.6544	61.5346	66.3478	79.2497	69.9671	86.7631	30.2648	77.9764	76.6603	64.3664	87.3443
	62.8697	19.1733	51.3044	28.49	70.1722	64.0465	63.771	83.5936	63.6613	67.998	86.7631	17.7556	75.2611	72.6745	31.9527	75.9911
	63.8236	36.8379	22.2065	14.5992	53.9438	80.207	103.144	13.0384	62.7214	65.5828	63.6352	88.9424	78.7359	72.9403	32.4436	53.5474
	36.4988	52.0835	73.5001	41.8132	9.53865	84.7437	77.2077	27.0559	63.4635	62.1987	63.3837	55.9181	77.6101	77.5744	32.4436	66.7708
	36.4988	54.6773	62.1427	70.7763	10.1461	88.3122	78.1387	80.9488	62.2796	69.3963	63.1351	86.2778	79.7634	75.7392	63.7094	55.6083
	67.6646	87.2546	62.1427	38.9581	63.8995	50.7373	64.2968	48.6715	64.5508	21.6151	62.9467	83.168	55.5003	15.528	63.7094	88.3835
	16.0626	53.5634	65.4653	20.6624	63.8995	55.8052	62.6365	40.0713	57.7769	46.0084	62.4042	20.9397	45.8249	44.3533	64.3982	88.1683
	83.2673	86.7312	66.2086	100.47	69.8453	23.27	55.0113	30.653	58.3886	88.1338	62.426	68.3628	34.3316	84.1889	64.3982	86.7498
	69.2182	69.7544	62.4236	19.8149	71.545	73.6621	61.6618	36.5001	52.6043	37.2637	63.0687	31.1285	52.9225	89.6624	64.3982	55.3403
	65.1642	12.2194	51.3044	82.1308	71.3772	67.0083	54.1458	74.4574	62.4736	54.2638	63.0687	79.7451	53.4202	70.2697	64.3982	80.6617
	63.7083	52.4106	78.4096	42.066	65.1833	68.3769	53.5988	10.2159	62.0278	43.7055	62.9467	61.8876	89.3557	63.1367	63.788	49.3163
	58.087	81.7852	78.4096	16.3475	64.9973	88.9046	62.677	90.466	62.4006	38.7632	63.0687	47.1639	42.9323	78.8128	63.788	74.5846
	63.5559	99.3912	51.3044	69.6624	63.0745	72.4786	63.102	55.9742	62.871	67.6535	12.1352	45.8063	40.0391	50.6662	84.6943	5.64745
	58.4273	102.012	53.0615	41.3236	63.0745	57.3	70.031	22.9054	62.871	55.5253	89.3323	42.1159	77.1502	80.8336	84.6943	41.2368
	55.136	40.5168	62.1021	85.4838	50.2957	71.017	69.667	12.094	38.9752	72.1704	88.4077	52.593	63.5072	19.381	76.2415	81.5435
	55.1233	68.6203	62.1021	92.3157	50.2957	68.7063	63.9398	80.0349	64.4998	36.8665	89.4331	81.1825	35.0813	61.2787	76.2415	56.7011
	68.6889	41.5675	81.4657	29.3397	62.8665	23.5165	63.2096	94.3886	11.2916	99.1806	62.7803	79.8666	63.0587	37.4879	64.815	14.7705
	68.6551	72.0327	81.4657	86.3519	53.0811	34.6392	63.071	50.4783	11.2916	86.727	62.6797	68.023	82.2989	19.5347	80.4914	22.0969
	67.5755	59.7125	78.9015	90.0437	63.7212	22.5541	63.071	60.914	83.3023	78.7815	99.9981	28.0479	11.7886	64.109	80.4914	46.7246
	55.6361	69.4909	79.3639	68.3817	63.1543	60.6051	62.677	40.6987	82.0412	35.458	99.9981	16.6506	49.7626	62.6707	80.4914	53.5298
	62.6059	84.542	40.1815	77.0424	53.0811	37.7157	63.071	62.7907	7.9106	46.7415	64.1639	47.1734	59.4275	59.7948	80.4914	72.7847
	65.3761	26.9036	65.5899	67.5758	88.3355	88.714	62.6798	90.0244	7.9106	57.822	59.8434	18.4041	9.82452	17.8593	63.9823	98.101
	62.2022	46.2086	79.3639	40.9835	88.575	26.5608	69.1928	93.8152	61.9116	88.8383	59.8434	79.6229	42.0948	26.228	72.7206	89.7373
	77.0151	71.0615	60.3021	104.027	64.797	27.8567	64.1898	50.4041	63.0066	49.5438	56.6423	28.3522	74.6501	86.8695	72.7206	72.7607
	77.1589	81.4098	22.6121	88.5326	63.0842	72.9149	51.8413	68.4009	63.8424	32.4078	55.1039	49.527	63.2875	14.9866	52.4489	5.27148
	63.3113	41.4291	68.8946	87.4774	51.8497	67.8551	64.1898	62.2073	53.1582	76.9848	55.2752	89.1254	25.3198	65.1625	31.4328	72.6202
	52.5761	76.4656	64.1094	38.7547	12.6938	44.9914	63.0386	77.2385	63.4716	22.1449	63.0615	51.5371	63.8189	12.7513	72.7206	67.8139
	21.9959	56.8691	5.59795	96.5702	13.9189	67.1387	62.906	81.7815	31.6787	64.1746	63.1547	40.9954	80.9898	54.4289	52.4489	67.4296
	46.7478	80.3501	82.3981	78.7881	63.3303	53.0881	53.4342	53.3558	31.4016	58.5108	63.0147	61.9181	71.1117	82.8239	52.4489	59.5021
	52.5659	67.4457	71.2204	86.5047	63.4401	35.816	29.0633	40.2657	39.5407	62.0121	62.1644	65.2667	86.6348	44.4088	46.3132	40.6816
	16.9415	78.1017	12.3018	101.441	57.7401	97.833	52.9417	68.2298	36.3166	18.4023	75.2254	16.4841	10.5416	40.3192	46.3132	16.9404
	35.8301	59.3371	11.64	84.0503	21.1423	93.0221	27.8566	20.4159	20.687	83.8522	74.281	34.6792	44.8589	35.4725	46.3132	11.8792
	60.1225	81.3285	100.359	72.5207	20.4067	90.6291	53.4342	65.3637	20.687	99.2855	62.0713	64.0175	71.8904	56.3834	46.3132	66.3474
	60.6305	61.5445	98.7263	88.5309	60.5748	61.3874	53.4342	29.9728	23.4977	52.0446	63.6684	65.0583	63.9924	19.6468	7.03092	32.4562
	63.2016	77.8646	89.4146	83.6351	108.23	65.7226	87.9702	85.3157	31.4241	86.5221	63.6684	72.1372	64.0068	69.3427	7.03092	43.9608
	63.4465	49.4684	55.8838	26.401	108.054	43.5586	66.6089	17.628	65.7678	65.23	62.55	57.3051	64.1696	82.9967	7.03092	19.6836
	90.3999	86.4225	11.8144	72.6245	62.7228	66.5767	70.4215	85.1956	62.7204	75.0806	62.7022	25.6845	11.1543	8.04633	64.0738	74.8268
	40.7955	83.5022	89.7803	25.6545	62.7228	9.64579	51.8451	62.9213	45.9713	59.1274	63.9728	38.0973	11.073	86.0346	64.0738	85.8782
	69.7228	74.9014	99.0623	49.6649	49.4984	74.2814	81.6009	65.8418	65.8803	80.4902	63.6441	72.3736	63.3264	8.47974	63.346	99.2008
	98.7802	78.5882	90.3601	102.779	68.5579	82.372	51.8451	58.7065	68.331	62.4776	10.95	40.1551	63.2279	10.2953	63.346	48.1975
	99.3097	6.00116	89.7685	33.6322	62.3669	32.0089	63.9556	68.17	64.943	58.3513	9.91097	78.2751	76.3843	74.2306	63.346	93.9841
	45.8828	65.8666	57.5586	85.8989	61.8221	18.8376	63.9556	64.9885	31.0889	25.322	51.621	49.6379	76.301	68.3724	63.346	44.6105
	44.3151	63.7281	68.1444	32.9505	62.433	27.7413	52.4668	31.1468	81.861	51.3807	61.4257	27.1615	13.0716	49.7373	63.346	63.7105
	67.3256	72.6034	12.6529	91.9597	9.00594	34.8554	52.0854	67.7533	59.5151	64.4638	9.94137	48.5847	69.5249	59.3854	63.346	107.471
	67.3256	76.9159	53.019	68.1566	61.8123	61.9459	103.928	75.5973	16.7739	95.0824	59.3788	66.8466	51.2789	72.7555	86.3806	35.5967
	32.4336	39.2188	52.3989	80.1728	63.3995	65.836	61.4462	66.3265	30.3338	34.3794	58.9046	15.6554	82.1974	16.0673	86.3806	77.0944
	88.7926	31.7711	62.9212	40.3915	63.019	83.564	69.8542	29.8862	24.3305	40.8104	59.3788	28.7262	113.841	95.1081	86.3806	109.569
	31.8895	87.9792	62.9212	75.8195	61.684	10.497	61.9823	73.838	24.3305	84.6588	52.1384	64.1143	72.8402	62.3743	86.3806	99.9266
	74.1217	52.3182	51.8859	69.9765	30.8425	58.2614	61.2604	69.7796	64.7945	42.7989	63.2327	59.8116	64.1554	77.0576	64.0738	78.598
	75.7498	78.1211	51.5648	85.8616	89.9903	46.195	64.522	51.6063	62.9594	31.876	63.2327	84.1274	10.1427	79.1751	64.0738	96.9003
	62.7913	49.4658	22.3903	88.9377	62.5952	84.1896	64.6483	75.9395	54.5559	6.57155	102.244	25.9931	73.135	52.3812	64.0738	51.9917
	13.9262	32.5254	22.3903	36.9443	62.414	78.1208	70.1573	71.4817	55.0541	40.2913	112.328	19.6247	20.674	38.4024	22.3286	42.2063
	51.8694	77.9054	15.4624	52.9048	70.0213	55.708	70.1573	43.6846	10.8754	74.8841	40.2796	31.988	10.2417	49.7337	22.3286	47.8691
	51.3387	99.9239	56.5451	73.5656	69.1758	84.7695	93.3789	79.4031	11.6293	50.4798	62.1092	65.8534	11.4663	78.1247	22.3286	25.6047
	27.5288	74.95	10.0829	64.5093	69.6073	27.0765	66.4131	33.7266	12.1082	70.5208	69.2914	79.9675	63.8702	25.4548	22.3286	91.6967
	26.9237	54.2887	8.53852	89.3265	69.0408	47.4658	10.378	40.5558	12.1082	24.6763	52.4093	15.522	63.4064	26.3466	22.3286	82.1299
	46.3382	76.2931	45.7411	92.1577	68.662	96.4702	63.0494	12.6618	26.4286	71.3434	74.0399	69.4881	62.647	8.23715	64.815	93.5105
	47.637	71.4915	60.7344	98.7665	69.2267	61.602	63.8669	35.4869	26.8806	55.3738	73.0727	37.6015	63.8467	22.126	64.815	73.4179
	46.1058	98.1988	27.4906	65.3591	69.3616	20.0534	62.8604	67.7378	92.0573	85.1436	62.933	62.2107	20.9673	21.334	64.815	35.1192
	45.144	52.306	72.7274	50.1146	63.0431	67.8464	70.9269	33.0524	92.2421	11.2075	62.933	71.0866	43.7433	83.5336	64.815	78.9517
	46.1058	68.0577	51.7113	20.9386	69.4674	54.472	70.7087	73.9874	91.9249	46.663	64.395	70.5106	114.166	42.7159	88.3827	100.626
	66.4464	15.5467	28.7097	57.8089	69.6613	74.2088	91.6426	87.993	63.0544	55.297	64.395	33.0509	113.815	71.9946	88.3827	94.0316
	98.9172	93.0409	65.4321	84.6923	62.8377	20.9652	92.7939	40.8213	52.8553	42.6247	63.5926	36.3521	19.1494	72.9702	64.815	96.8916
	63.7314	66.5152	65.4321	54.6545	63.341	69.9075	91.8576	44.2074	52.9806	12.5526	62.1009	67.842	18.9706	95.8012	61.0245	71.165
	60.9857	84.7845	64.9415	92.415	62.5511	37.3413	69.8018	10.545	35.6028	49.252	64.5136	40.7354	58.4203	67.3722	61.0245	71.2605
	61.1758	69.1819	86.6279	75.5585	68.9142	73.7797	69.9167	10.9658	90.6988	61.0472	64.5136	38.8962	58.5609	63.8645	61.0245	45.8268
	71.7221	79.4873	26.914	54.2882	60.3456	44.7551	53.831	3.65434	62.2313	48.7684	89.6939	44.4007	58.5956	20.1684	64.815	77.0828
	73.6371	13.7501	65.3756	92.3982	17.8458	70.4295	53.6239	70.6263	35.2983	31.105	88.912	91.1558	39.5866	61.1758	64.815	95.8986
	61.3369	55.2966	65.7305	65.7504	16.3805	94.2238	54.7843	71.794	34.9321	17.2627	9.70105	32.2834	25.9428	48.0939	64.0738	64.117
	52.6159	84.753	50.9936	94.9754	50.8428	75.3546	35.5365	38.5399	35.2983	24.7379	9.70105	71.8802	26.1833	48.1108	64.0738	100.753
	26.3422	32.2127	63.9429	73.9848	16.3805	88.5126	11.314	49.7725	103.053	18.8423	62.114	41.7608	36.4764	22.0334	64.0738	90.2365
	80.8391	93.7134	85.7215	44.4719	16.3805	25.4853	11.314	66.5724	103.788	13.9431	62.114	67.0501	38.0061	70.8122	64.6363	43.027
	57.1938	83.3078	64.9325	81.248	54.1847	55.9518	24.1166	38.6183	64.7183	94.1554	62.9546	73.5611	65.3154	31.127	64.6363	78.1797
	30.4404	79.5192	64.9325	77.9244	53.353	50.6441	63.6338	84.7807	64.3643	61.1887	62.7404	31.1978	64.7909	33.9039	64.6363	27.3701
	85.9868	51.5707	65.4197	73.4683	108.267	79.4915	63.4041	90.4342	63.3437	18.2565	74.3261	45.4186	86.1271	36.9938	64.6363	94.5834
	11.1555	83.8937	64.2826	54.8316	108.267	48.1498	53.7657	75.2148	63.74	64.0337	74.4458	74.321	63.0751	75.3706	64.6363	53.1911
	9.67839	51.4376	73.4897	22.9478	40.7879	53.2649	54.0368	93.633	63.522	64.5156	64.2308	53.642	84.7224	22.1155	64.6363	75.9623
	9.67839	34.8057	63.3725	46.7055	53.5403	73.329	52.8892	36.5583	63.4905	56.8164	64.2308	17.9832	90.9422	12.7746	63.3183	58.158
	18.4973	88.1732	64.2622	84.8763	51.4751	64.9967	52.5744	90.095	62.7171	16.9726	87.7178	15.3177	65.6536	66.8031	63.3183	90.2143
	18.0609	101.83	67.7615	73.2584	63.9878	50.9322	55.3535	90.3596	62.9097	53.5574	89.354	83.4111	75.46	19.719	63.3183	93.8228
	25.5279	49.4177	90.3125	107.422	63.0038	66.7853	57.3122	85.6244	49.4796	41.5986	46.1557	55.2785	75.1566	39.6318	51.939	48.512
	56.8466	66.5942	38.1387	22.7704	63.0038	72.2093	55.24	71.3445	49.4796	7.33796	47.5875	21.0185	75.5622	15.179	51.939	28.433
	41.3093	66.2754	84.8239	41.2646	55.8615	79.0665	55.4106	75.9332	64.1068	91.5522	62.4293	63.1256	75.145	45.1601	64.815	63.5283
	85.7994	79.4917	51.6523	80.7304	55.9355	36.5087	63.0046	50.3614	63.4397	48.0903	62.4293	24.9441	85.0363	28.5539	51.939	77.4884
	10.2613	85.9116	50.1022	20.0772	53.0267	86.1421	62.9879	55.5842	64.1099	35.9654	63.5031	20.8701	75.5895	78.781	63.8472	60.0439
	90.9549	73.372	64.8521	88.937	36.2063	33.3192	51.8413	67.7133	64.1099	58.743	62.2225	35.6406	68.657	71.1197	63.8472	40.5968
	52.1188	102.44	57.9546	46.1292	35.2387	23.1366	71.5185	33.4951	64.1692	39.8335	63.6013	23.6013	75.8396	52.393	63.8472	46.4327
	49.9982	62.5727	27.5105	95.5286	7.55671	19.0896	68.9389	38.2988	63.372	60.8916	62.3635	21.6915	77.806	7.07595	63.8472	41.4301
	73.9706	32.849	27.4601	98.8952	63.9925	68.5914	68.9389	71.8835	64.0639	40.507	64.9127	32.1087	62.6885	62.5412	63.8472	14.4009
	60.4443	68.7936	51.6815	97.9734	56.9549	32.8784	70.0286	36.0535	15.919	90.0824	62.8274	41.2712	62.4995	97.1016	63.6378	59.0304
	73.0743	54.8973	48.7255	79.7646	63.3878	68.4887	69.8194	30.1445	84.5314	64.904	63.3041	12.0611	67.8978	69.3712	63.6378	66.5073
	93.0038	32.5758	48.7784	98.248	63.3878	67.4396	70.0138	43.7028	60.4748	63.9079	63.3041	16.1475	61.8103	87.8761	52.0239	33.0493
	87.8628	102.403	84.544	41.9637	63.5838	42.8306	70.0526	27.7979	57.018	55.0867	64.2792	26.17	62.0969	84.8467	52.0239	45.8701
	25.5261	92.6211	28.1846	102.889	63.9427	69.5512	71.6352	87.1254	61.7903	30.5359	61.4722	48.5159	63.1369	33.2478	63.6023	77.5218
	85.4843	47.0324	65.4272	21.7423	63.6744	65.993	71.517	49.6802	20.687	67.7503	62.5258	56.317	63.9724	55.4239	63.6023	9.78098
	77.0734	81.2154	86.7218	102.189	92.2068	80.8807	52.4432	18.167	67.3845	90.0137	63.1257	16.9221	14.8823	24.3509	63.6023	109.005
	78.1914	42.2467	86.3684	97.6216	92.9989	86.5914	37.5737	48.5558	72.1025	16.1833	62.7079	15.1469	78.7015	85.4818	63.6023	43.844
	90.8627	75.6407	52.9316	71.914	64.0511	99.9532	52.4432	23.1953	53.5097	45.4841	63.3715	30.6425	80.6523	79.364	63.6023	85.5538
	73.4439	39.7637	52.8344	77.9717	63.3573	86.3723	68.6748	59.9626	53.5097	51.6139	63.6865	56.3161	84.9605	39.0048	63.6023	80.1808
	25.0145	27.9836	63.3119	65.3226	92.1383	50.0472	63.8629	93.2231	42.9699	14.3001	63.8824	72.0691	63.2623	61.3795	51.8654	25.1029
	68.7372	35.4493	63.3727	68.2958	93.1671	34.2404	62.5521	46.6596	43.9089	41.3404	62.2628	52.139	56.9136	62.5001	51.8654	33.714
	60.9318	55.5027	62.4178	28.5968	69.1108	48.2234	71.3712	20.0313	52.0489	19.3419	63.2065	17.6046	61.1881	79.8272	51.8654	98.5096
	57.0325	22.9828	63.9182	71.1094	69.9346	25.0166	71.6795	55.4811	52.0489	63.1771	63.4757	89.6094	61.9621	40.8801	51.8654	86.7431
	63.2567	57.3795	62.4036	73.6814	63.347	70.7681	92.6243	25.4571	51.5671	80.9036	62.8308	46.397	50.7116	47.0541	11.845	78.0211
	70.7361	62.669	61.3642	73.7583	63.1174	67.7823	50.9537	58.6876	61.5213	84.0544	63.2423	50.4431	82.0543	13.1922	11.845	52.1142
	70.7361	103.802	40.4115	70.332	63.216	23.3007	86.0421	68.1507	61.6949	24.6095	64.0577	74.0874	70.801	34.8352	11.845	91.8092
	48.1668	42.3229	51.5448	86.6603	63.216	42.2366	70.5015	34.6392	10.4237	86.7365	63.6944	39.2575	12.0027	69.2506	51.8654	12.9134
	90.5659	91.3731	51.5448	94.5937	62.8013	52.6858	70.1325	88.0588	10.9377	71.0978	63.192	20.4402	11.8262	77.7955	51.8654	76.6052
	90.891	101.366	60.7582	94.3521	66.2065	61.4437	62.7488	16.488	52.8315	45.1479	63.6472	55.9081	9.2926	86.2886	63.2931	75.4721
	17.4353	58.8307	51.2756	14.3196	54.5877	31.1651	63.1929	54.1531	51.9169	34.2193	64.1868	47.6456	9.38492	8.08813	63.2931	48.7032
	88.6665	104.349	64.0716	68.4739	66.4006	85.3541	44.4411	45.7926	9.04776	88.0952	64.1141	78.1204	9.71975	85.7143	63.2931	51.0601
	88.6665	37.0167	64.0716	93.2235	66.4006	16.8624	44.4411	13.7624	61.7577	63.1562	58.0643	20.9574	63.1938	33.1306	63.2931	50.4151
	24.7489	51.3146	51.8101	89.4316	62.504	81.067	44.1355	73.7445	63.7428	47.0635	56.3062	21.991	63.1981	46.9299	64.0781	87.736
	68.8779	83.9243	51.3941	50.0434	61.6004	42.6466	21.9265	37.7719	63.1182	50.1764	63.6737	41.8756	63.2572	22.3362	64.0781	36.3094
	39.2467	81.6364	63.1222	85.1006	60.5953	92.9917	70.5036	93.9002	63.5289	70.4202	63.6737	48.0371	60.0454	54.1115	64.0781	61.3399
	39.6503	87.325	63.1222	67.3412	94.7593	69.7115	61.859	102.551	14.5828	54.1905	64.7973	37.7628	86.5109	84.4071	63.7954	40.2792
	83.4217	90.1974	62.1947	78.7197	85.3688	56.465	61.859	63.422	10.5342	86.886	63.5672	14.8675	86.6372	83.9789	63.7954	70.7803
	27.6317	79.9399	62.7468	83.7483	62.2797	64.8446	63.6269	77.2372	14.8032	80.4471	63.9831	5.21579	63.6588	20.4349	63.7954	79.1944
	73.3903	31.467	62.6338	91.5241	62.7957	23.3346	62.6712	28.2071	10.9872	47.9106	64.6634	46.2908	86.5858	30.431	63.7954	72.957
	64.0409	62.9226	38.1426	44.8199	81.5101	54.5326	63.1991	43.6316	11.5566	92.3438	64.6634	31.6693	9.50049	89.3442	64.7642	30.2545
	61.3442	19.1947	72.6752	92.0361	15.9813	8.71663	64.5508	56.551	11.398	73.2707	63.3958	64.3413	7.39971	53.0959	64.7642	25.1173
	103.31	81.9813	74.8565	82.2028	17.8314	46.3154	61.2471	29.3444	6.27176	68.0685	63.3958	64.586	81.8942	35.4471	52.4203	14.1599
	103.589	73.822	56.9856	26.5596	63.8814	20.0147	61.2471	55.0088	6.27176	47.7996	60.7509	51.6169	61.47	68.8224	52.4203	72.5632
	102.44	53.4307	56.9856	44.844	63.2942	43.3504	56.5387	52.866	55.9513	73.0098	61.9423	42.1516	61.0148	71.5243	53.456	37.3261
	102.34	93.8333	67.0503	103.451	63.8814	80.1428	63.8237	96.9483	51.4647	101.005	55.6748	69.3875	64.6842	56.6792	53.456	92.671
	102.201	31.8841	67.0503	27.9189	85.406	77.2552	62.58	16.5936	49.5006	93.1886	64.0548	83.5512	65.7881	26.0399	74.6964	91.9057
	65.0981	59.0284	55.3186	46.0838	61.2699	26.5466	62.9109	64.068	5.57252	84.5963	6.84581	18.7064	10.3262	66.2486	74.6964	70.9054
	104.065	61.6822	55.3186	69.0227	63.7361	25.6797	65.8556	29.9905	6.64039	67.1522	63.0198	39.5222	17.3288	67.8789	52.5067	102.42
	89.2274	92.5771	52.9639	49.5944	12.4468	29.529	65.8556	45.9288	5.9655	43.6016	62.8695	75.0837	64.0978	107.111	52.5067	54.9634
	63.3253	53.0896	53.7148	72.8482	12.8593	89.4649	58.4332	87.5689	64.8825	84.3068	63.9831	9.45428	63.6776	46.9429	62.8289	14.0434
	11.1911	87.7417	71.3335	58.215	64.0103	33.8183	25.6418	41.264	65.6474	95.3546	63.9449	57.7375	89.6962	78.4486	62.8289	112.756
	74.2478	84.8869	40.4568	108.629	5.74232	69.2461	12.287	34.088	56.8637	64.8897	63.4749	85.0075	26.0346	27.9767	62.8289	93.3336
	52.815	44.1335	70.9437	68.5724	63.7991	94.4209	71.2853	33.2627	52.4599	53.6049	63.881	48.5753	53.1987	78.5356	58.0641	83.2261
	11.7732	100.963	47.5244	62.696	103.47	50.364	12.0777	49.5483	63.142	42.6777	11.411	90.7345	58.0822	20.5237	58.0641	51.4151
	10.3861	50.4761	47.5244	78.5852	102.798	61.0163	71.5358	96.7605	63.4673	56.317	11.4168	49.9019	63.6268	76.9459	27.239	76.6011
	64.0017	82.238	53.0165	86.1623	68.9344	33.5783	86.5966	84.1498	62.7482	65.1368	63.1601	28.6378	58.7718	83.1778	27.239	65.4305
	22.855	56.8732	52.8854	61.8489	81.8764	86.2665	35.8685	3.07642	103.678	68.43	63.4021	41.7139	87.9972	35.4667	63.848	62.2661
	51.4561	85.9244	52.8854	38.2631	39.7181	37.3289	76.2501	61.1642	103.927	50.4031	53.0451	38.0227	88.0982	15.2371	63.848	87.8985
	104.229	51.9475	67.2816	95.2882	39.7571	102.346	76.2501	87.5158	89.2774	80.8663	52.7815	86.3712	64.7106	20.4119	63.613	58.7127
	61.7472	70.2592	66.4353	32.0378	23.7471	84.3858	53.5499	49.2572	102.577	47.9851	45.1306	62.2453	69.947	65.0735	63.613	12.545
	62.4588	17.8632	66.869	57.631	15.9899	83.5474	65.5279	28.055	56.8037	33.4686	74.3505	75.2827	63.628	82.794	67.9358	110.252
	61.7472	87.452	63.5452	72.6951	10.2484	30.0944	65.5279	91.9381	6.79976	83.6387	42.9923	13.443	53.1472	68.802	67.9358	91.8085
	61.1357	67.7902	63.4044	85.8928	61.9576	51.3819	63.4004	82.7101	55.8777	75.5359	42.1303	56.2461	51.7878	61.8987	63.848	76.3547
	91.1124	63.2734	69.2795	55.777	62.9031	70.3011	63.1746	67.7953	59.5869	75.1655	43.528	65.5817	63.8889	63.4499	63.848	55.6631
	70.6788	65.9687	66.839	82.6573	61.2306	92.8881	66.4878	78.6309	55.8777	50.5185	73.5733	82.135	63.2112	45.1655	63.848	43.711
	106.459	79.7628	66.762	88.6537	50.0561	49.5879	85.6757	71.4028	59.9656	89.3311	74.0608	18.7837	62.9626	12.3824	8.75955	89.9387
	104.925	67.2901	66.4353	76.0692	50.0561	71.8034	58.6083	58.3203	63.7908	74.2949	8.98512	29.4093	63.1828	27.0185	63.3062	60.3438
	5.14749	84.2158	74.5204	70.9729	58.3596	87.9176	40.2217	63.1394	63.1483	65.2223	11.1054	78.6965	63.7435	23.8009	11.8705	74.9014
	63.0267	46.1369	69.4058	64.186	58.1956	41.668	85.6757	89.6794	103.685	68.5446	8.98512	40.1955	59.5702	29.2234	11.8705	77.2623
	63.4861	30.6254	71.8896	72.797	56.9057	40.0543	11.2588	90.1199	103.337	53.7028	11.1054	86.3499	61.7914	55.8498	11.8705	76.0968
	63.9032	90.9346	72.2913	92.9547	56.6096	37.2459	64.3428	91.959	103.431	90.7093	63.5138	25.7983	58.741	40.7571	11.8705	36.4326
	51.9176	87.979	71.5522	92.4813	68.8917	61.4214	63.5669	21.6575	103.38	51.1907	62.617	82.2182	54.8221	35.381	11.054	60.4062
	64.2029	69.2444	71.5522	93.0315	68.8917	51.0779	38.0372	82.9039	72.6875	51.4249	64.1592	30.4722	59.6665	84.4738	11.054	88.6039
	95.9733	54.1785	73.5161	89.8646	69.7853	31.1177	38.3338	80.0413	63.0333	57.5371	64.1592	48.4037	61.7178	56.4943	8.75955	31.2606
	75.2593	41.6858	72.8535	86.1674	63.1295	91.9702	71.2853	54.9739	63.5543	72.4693	63.9644	57.6304	63.5319	20.7935	8.75955	63.6534
	43.9466	27.0881	61.7865	76.1077	71.1997	71.4402	38.0372	100.479	59.612	73.9369	64.7492	39.9869	47.8105	31.138	63.848	58.0287
	43.9466	23.3813	61.7865	66.341	92.1379	78.1745	10.0703	40.1983	64.0056	14	58.3472	62.1594	62.6008	88.5643	63.848	19.6264
	62.7501	29.3203	53.2471	61.8137	63.2655	88.641	56.8773	23.8808	56.3991	34.2568	63.5073	24.7349	20.3585	70.8456	63.848	67.2237
	52.7584	25.9964	34.626	24.9716	63.0954	62.4848	62.6705	90.784	61.178	23.3994	58.3858	89.4185	70.1742	64.653	63.848	90.0281
	51.8539	45.3942	33.675	15.2948	63.0061	19.1552	69.7691	68.7527	14.381	92.5091	64.1912	58.2164	70.3711	59.2488	63.848	38.5053
	52.307	43.1178	34.4186	60.6861	62.9247	89.6102	61.8506	68.5313	14.381	31.4934	64.4511	85.2806	46.5036	53.0063	63.848	39.8478
	79.7977	103.802	76.7525	34.5886	62.9247	27.6796	62.5498	33.6606	13.8663	31.9958	14.7491	23.9355	47.9935	53.8463	63.848	74.0811
	79.9761	52.5674	33.2165	59.9057	22.2471	91.4622	63.6962	64.4054	25.7604	31.8056	15.1038	49.743	44.1147	19.7254	63.848	85.3294
	65.8284	28.39	39.3909	30.6163	22.3198	21.4491	63.6323	88.8127	25.5783	42.1757	63.7499	9.75205	55.7463	15.9447	11.7874	92.8902
	19.9497	91.1522	39.9805	65.9112	53.3913	46.6115	97.7674	25.7284	58.3218	57.0278	63.5803	17.2808	8.40088	47.9376	11.7874	107.621
	69.1905	93.7496	73.854	51.2939	53.698	72.2293	11.5455	75.8434	53.3682	47.3188	62.9819	85.3334	54.0808	61.9258	11.7874	34.649
	51.5031	70.1256	75.4932	52.9533	57.3649	25.969	11.5455	93.7388	52.4535	51.7906	63.4888	26.7571	65.1675	41.4246	16.9691	13.5222
	52.3911	103.65	75.0916	46.8458	58.4528	50.2119	55.53	19.0019	63.0613	36.513	63.6665	11.1666	63.7004	44.6698	16.9691	78.7489
	14.0311	90.7962	47.4473	95.5099	14.7331	14.8599	56.5298	90.5179	63.5637	34.5239	63.6665	88.3235	82.1938	67.8518	63.468	73.9872
	52.5655	47.9943	59.4372	107.754	13.0868	42.8379	61.8554	90.9877	39.21	15.6306	21.4843	38.4719	24.0844	72.9478	63.468	99.3168
	91.2214	61.3929	51.2569	97.0468	12.0366	59.488	69.0746	30.9689	38.9796	25.8892	81.0968	82.4362	98.8509	17.8712	63.468	41.8244
	63.7892	74.7267	62.8465	58.9989	13.8398	64.1388	69.931	53.048	39.21	45.0585	63.7759	10.2659	41.3964	18.3645	63.468	54.6923
	69.1538	84.3707	87.6285	69.099	52.8333	40.0163	63.5087	89.9675	22.344	89.8438	20.4653	48.1688	52.319	64.4943	63.468	97.1165
	16.5924	42.6062	80.8902	58.062	53.786	45.8348	63.8778	86.1837	23.6092	89.0729	63.7611	53.9767	11.709	30.6757	53.456	58.9429
	16.5924	12.0034	18.4633	106.921	62.0412	80.1586	64.7249	35.3688	52.6348	38.0964	63.1789	39.4628	63.2567	59.2932	53.456	88.3649
	66.7209	75.3724	110.316	89.1227	62.3396	66.3248	69.4614	71.7284	52.6348	68.766	63.8491	50.1451	63.2521	73.8697	53.456	96.8469
	66.7209	95.1013	101.169	55.41	64.27	64.2492	59.4798	59.1755	62.5175	33.8398	63.5207	77.3126	56.6198	89.9919	53.456	84.2262
	62.9327	75.3197	20.9179	87.278	64.27	62.2515	59.4798	63.487	62.8731	39.2281	63.8921	10.8955	10.0062	48.8388	53.456	80.8739
	62.2867	36.6176	64.6582	93.3983	62.7551	80.487	58.4966	55.7403	63.3454	41.8402	63.7797	74.6908	59.3131	14.9696	53.456	57.3615
	75.0237	58.6814	64.4296	82.0664	62.7551	50.6797	58.5698	44.0676	102.654	86.8936	10.9374	61.8028	5.16355	22.1693	53.456	13.0388
	75.0237	63.991	64.6582	66.4564	63.6299	46.9149	58.2309	79.2197	103.33	37.1211	11.7563	56.2013	51.7086	14.4014	53.456	24.883
	69.2828	9.41901	64.0781	56.725	63.8632	54.4824	54.0376	86.1912	63.7995	56.3184	5.6983	57.1495	53.2286	86.1539	53.456	55.4668
	69.2198	30.309	37.5178	92.9643	52.5795	73.7481	54.0347	42.7138	103.158	58.7401	57.8042	45.4959	5.82428	72.7486	53.456	98.645
	93.9292	87.4299	61.7088	101.282	70.7648	85.6117	73.2349	70.1086	63.4669	37.2895	6.33683	12.5574	66.0467	42.8555	40.5263	28.2518
	62.8391	74.307	14.2877	68.2714	71.0407	67.6945	71.4963	13.6116	63.2472	60.6009	64.1912	82.0138	62.0311	39.2675	40.5263	88.5943
	69.1767	78.9615	14.3737	89.229	70.1093	17.6134	73.2349	31.6275	63.682	53.1247	47.9703	46.2668	84.3453	33.5488	40.5263	17.7367
	93.9292	91.7912	51.4149	31.6904	71.6964	55.7445	69.386	44.904	63.3725	58.5129	47.9703	59.2549	90.9729	82.1834	40.5263	48.7731
	50.5288	69.8977	50.3641	19.0229	28.6072	82.1705	89.9814	42.2849	63.19	76.9677	60.4484	23.394	84.0002	91.6919	78.5245	102.699
	50.5288	89.9766	50.6506	98.2321	28.1094	49.8308	63.4331	99.6247	62.1429	60.7039	59.5754	54.5841	90.9019	26.4944	78.5245	93.0969
	11.0792	37.9993	51.2532	85.0497	28.6072	99.9101	62.0715	57.2168	62.1429	29.7993	80.0969	13.1353	53.1355	19.5525	78.5245	38.3504
	87.7994	104.979	85.5246	108.643	52.3476	85.0886	61.8517	74.6643	62.9189	81.4731	79.6316	25.3182	72.5657	61.098	68.0269	66.7181
	87.049	67.2728	7.10526	29.8882	51.2766	50.4478	24.4454	86.6091	63.7392	2.95248	54.1608	63.319	72.7278	69.842	68.0269	40.3982
	87.1876	87.5567	85.1574	47.9981	64.0859	90.1569	62.956	87.6068	10.5036	65.0857	54.9553	18.5467	60.3301	62.4934	68.0269	64.7979
	92.6129	68.2187	80.4126	66.5663	64.3658	18.9745	9.0854	59.1465	9.56826	84.1507	63.8117	76.5874	80.6907	55.3045	63.4466	59.0874
	92.7516	86.3601	79.6156	68.9708	37.146	50.7369	58.5115	33.3018	10.5036	29.9385	63.8117	82.6323	36.4741	85.4554	63.4466	63.2282
	92.6129	74.725	6.20301	81.0782	41.0546	80.1767	40.3064	25.1724	11.213	4.81604	88.8818	86.2915	63.0918	16.6042	52.3768	95.3866
	92.7516	92.6008	5.86307	86.2403	37.146	26.8407	37.1736	47.1538	103.63	16.6687	89.9312	20.4716	70.7452	64.8243	52.3768	74.7894
	9.56198	77.5791	81.7803	44.0682	54.726	45.4589	37.1946	87.508	40.2352	45.4597	45.6394	34.2953	61.092	88.6805	63.9914	44.9513
	54.4671	11.4204	82.176	17.3624	76.9197	45.0541	49.7546	37.2236	38.967	18.5821	45.9554	85.9399	62.4839	19.8779	63.9914	55.3336
	56.8963	20.1193	52.5272	61.2616	23.4505	86.1237	49.7546	19.3675	61.8933	15.3199	63.9123	81.8008	61.4201	60.648	63.9914	90.5739
	17.1064	90.7893	55.0894	84.8154	10.3599	92.7779	51.7866	46.2192	62.5857	85.7791	63.3839	72.4356	12.0644	71.9653	63.9914	24.4865
	60.4473	83.1645	8.31989	96.2551	11.7731	73.7289	61.6386	37.0945	62.4569	71.2216	57.6778	56.9678	87.1923	89.7677	62.2084	35.2445
	64.1513	80.2879	52.7577	22.6257	10.7099	68.9804	62.5973	71.396	61.9777	82.8495	57.6861	42.3753	12.2033	63.5059	62.2084	43.8077
	58.9087	66.4863	55.0693	77.3681	62.4144	96.5885	52.8625	62.1918	61.2976	101.62	58.5181	76.6388	89.7496	32.4314	15.6336	91.4654
	9.34701	87.2388	8.31989	47.2209	62.4144	24.1879	52.8625	14.831	62.134	94.9363	56.3902	60.4051	12.3308	27.2305	15.6336	9.93193
	10.2848	102.061	85.8007	74.404	52.5821	28.2405	10.8674	55.5112	63.121	47.2971	57.0384	25.5049	12.3514	87.742	64.0666	17.1542
	61.9147	78.9425	71.447	68.057	52.5985	20.9353	10.8674	25.3777	63.3725	57.4126	57.2774	90.6977	63.9658	62.7899	64.0666	70.0396
	71.7221	31.066	71.0908	86.614	62.3548	49.245	10.8674	50.1091	54.2467	66.1064	56.8951	5.6749	62.6686	32.6932	15.6336	72.9695
	17.8075	59.6852	79.2671	99.6014	61.6541	12.9939	11.1737	23.222	54.1579	64.0053	56.6908	78.735	22.7062	63.7379	15.6336	50.7603
	56.3649	58.7676	113.838	93.5613	30.1762	52.7005	63.2495	52.7726	54.2467	41.932	57.7019	42.4592	22.0164	23.2937	78.5245	67.4612
	56.3408	14.8023	62.1264	41.0302	30.2617	67.5535	64.2915	11.0506	64.3578	47.309	58.0778	86.4499	64.0331	57.9388	63.0791	51.1043
	53.5988	80.0795	57.4301	60.9845	53.745	87.4766	63.2596	47.0374	63.6604	57.4145	58.3586	53.8431	63.5198	27.4508	63.4857	45.9069
	52.188	92.9858	67.612	77.6252	76.5355	89.9092	43.5532	63.1067	63.1095	50.4068	57.4923	71.2761	12.0904	75.713	63.4857	90.9566
	54.2413	68.6425	5.37249	93.8715	32.158	50.0341	54.1164	25.6452	62.6234	29.561	28.5457	32.1172	10.7146	80.6315	14.6118	43.7837
	69.1852	59.3961	5.37249	66.9852	42.6491	66.0539	53.8914	53.1169	63.7891	26.3461	74.5464	29.1244	11.284	14.4051	14.6118	54.7629
	62.7571	62.9888	80.2218	23.9659	61.0647	91.6949	104.155	18.455	51.3733	35.1975	83.1577	16.1464	64.6286	67.2053	65.0914	45.3107
	69.8755	74.2632	65.1872	40.134	34.6918	65.3676	37.6648	60.1158	15.5369	70.0503	31.7061	86.5774	64.1464	92.269	65.0914	99.2049
	89.5902	89.7225	54.5481	75.4083	34.4528	102.078	52.1721	53.6841	53.9933	84.1692	27.8133	67.275	29.9698	39.9553	63.9053	61.8627
	48.2401	61.7726	75.9128	76.6335	30.5397	47.185	71.3894	42.7509	39.5902	19.2419	53.0717	44.2406	87.5218	47.3944	63.9053	60.4196
	89.5329	53.5055	75.9128	25.9787	30.1243	17.1744	61.1681	31.6169	39.2227	49.1576	52.0573	66.2369	80.6275	27.546	12.6527	75.5138
	89.5902	66.2127	37.4391	77.7008	51.8565	66.2814	40.4067	53.3807	63.4826	44.6143	52.4692	35.7448	80.8297	56.9311	12.6527	89.743
	61.6272	57.4752	63.6052	44.5987	52.3736	41.848	41.0642	60.5378	63.2745	47.2974	30.412	51.2764	75.6835	64.1289	12.6527	61.5765
	73.8297	68.6801	64.8534	95.9623	52.9167	39.4204	39.5057	91.3515	86.2529	31.8974	30.412	38.9531	64.8852	84.8055	12.6527	99.4126
	60.7054	37.0988	62.2842	85.5166	52.4611	33.3023	39.5057	55.8227	18.0819	77.5712	30.412	87.7864	63.1285	28.7155	63.9053	52.561
	64.5727	64.3914	71.0506	79.7072	54.5809	83.6639	39.8503	57.5874	52.8834	48.7387	29.4032	44.7238	62.5036	69.9177	63.9053	74.6772
	61.703	63.7799	61.9519	95.7946	54.8945	52.5701	21.1643	91.9781	62.9153	38.4181	63.2528	14.2145	62.8426	58.2109	20.6077	21.9411
	9.74013	56.3226	7.00878	46.4896	25.1013	81.2746	20.8578	90.4307	79.4713	74.7021	73.3329	37.939	42.5581	91.4289	20.6077	57.2042
	52.8494	108.347	7.39919	49.6346	70.0591	89.0746	62.9168	49.6173	74.4804	75.7264	62.812	49.9554	74.8495	87.372	63.5826	89.2436
	65.4988	64.3431	63.059	38.9475	69.4762	55.8388	62.2872	33.4667	43.4636	67.0909	62.9751	50.3665	64.0854	94.7651	63.5826	51.0899
	75.507	73.0329	52.1296	76.5124	25.4088	47.831	63.4663	86.2863	9.72575	23.4851	62.9751	26.7405	64.1852	41.7567	63.5826	86.5126
	65.8722	53.2122	70.1969	73.5781	70.0883	55.656	64.8639	33.732	66.6503	32.2733	62.0544	58.8321	52.5626	49.2685	63.5826	104.533
	74.807	84.0783	70.2139	104.395	71.6135	82.8603	102.872	40.5688	37.5246	28.3926	17.0293	81.2895	63.6813	85.8772	63.5826	97.5536
	83.9929	71.7864	85.3033	41.5192	76.5957	92.6594	61.4844	68.0448	53.0425	90.7916	62.0544	29.5484	63.7662	68.2059	63.5826	58.2234
	84.0563	78.2668	88.7832	54.8083	77.1526	48.8774	103.98	46.1408	13.0009	88.559	55.7501	70.1148	63.2856	91.7221	63.5826	74.4887
	84.067	40.8673	60.5114	92.5847	64.3356	33.1263	10.2008	80.3677	72.4909	56.328	63.4158	5.12916	52.9225	42.8615	63.5826	92.961
	12.9193	102.345	75.1661	34.3123	65.5213	73.1054	62.968	51.5462	72.6972	75.9656	65.6924	59.1294	10.5152	70.6764	32.6507	62.6481
	12.9193	26.1487	17.4636	78.9778	64.6698	82.1421	62.968	67.4346	40.5632	19.9854	16.5649	53.7513	42.032	28.4963	32.6507	71.6529
	14.7189	60.0304	37.6255	101.843	65.1029	75.8244	64.1648	57.4665	40.557	39.4545	50.2302	78.2179	31.8353	75.2982	32.6507	51.8235
	77.1473	83.4044	71.47	82.614	65.1029	29.8822	64.1648	66.0131	56.7871	63.9371	50.2302	31.9269	52.2429	54.7782	51.5097	96.0199
	77.372	89.8045	67.7046	94.132	65.8778	73.9772	62.5486	38.5142	56.7871	22.9011	63.4844	11.0771	63.4267	30.7909	51.5097	86.1874
	63.0569	105.573	38.7601	105.147	65.8778	104.007	48.921	70.2636	55.8742	90.3411	63.7247	36.6819	53.0185	42.0128	63.9149	54.9643
	17.696	90.5259	92.0409	18.2403	69.2878	45.0795	74.3892	52.1815	90.7701	96.0935	51.0172	58.8823	67.945	52.4746	63.9149	51.3192
	63.3273	48.7241	40.2149	71.4607	68.7947	39.4205	51.8041	21.7335	91.2933	77.5058	51.0172	74.9527	68.9044	23.4729	61.3352	77.1257
	63.763	61.3383	51.6222	51.3931	64.8405	77.7179	73.4015	66.1753	74.3588	45.3485	51.0665	31.038	12.0579	54.5304	11.1606	66.5897
	60.2572	63.5641	14.9765	107.587	51.2272	33.5438	48.8927	46.0841	83.337	65.198	64.1441	27.7386	52.2717	43.9685	11.1606	77.8385
	61.2234	34.0119	76.406	62.5948	52.6161	88.8944	5.22679	98.9565	55.2594	35.9016	63.575	20.3525	79.5115	50.2091	11.1606	87.1495
	54.2586	84.0401	75.421	84.9937	66.7032	89.4658	50.5184	90.8737	58.2257	52.1963	60.1255	33.4274	62.2282	52.2341	11.1606	64.7612
	54.2586	32.4772	41.1856	100.296	64.8407	49.3049	73.442	31.7405	67.8598	36.2505	60.1255	31.8748	64.94	80.3486	11.1606	86.8989
	13.6037	39.5372	41.0603	92.8949	65.5528	59.4813	73.442	58.0879	58.5447	28.3566	63.7653	23.3305	64.2486	88.0937	11.1606	92.284
	57.7954	68.4822	64.6115	49.2323	63.5369	26.819	66.1226	21.0281	63.6343	85.732	64.2459	61.8993	53.2938	68.167	63.9149	57.3163
	59.9886	40.4384	64.6115	83.7857	64.3432	59.0307	64.2245	51.9299	67.8077	11.6854	59.0559	13.7978	52.8736	30.9668	63.9149	76.9978
	61.177	79.3499	78.5013	52.767	64.3432	69.5288	71.2258	89.0596	87.4831	45.5775	59.0559	58.0652	63.5222	86.586	63.9149	12.6533
	61.177	100.62	65.403	76.7369	63.5369	104.188	71.366	63.5658	87.4831	93.5749	35.0947	33.1263	63.3072	50.7308	40.1935	108.398
	65.5092	110.353	65.6609	22.0615	62.7858	78.072	61.8626	64.8237	71.0455	69.8367	36.1425	91.1651	53.1909	37.597	40.1935	27.8494
	64.2336	80.9049	34.5929	109.778	62.7858	29.0709	63.2997	47.1634	20.6265	38.3958	62.3105	23.7406	57.9197	84.3238	63.9149	88.0414
	56.7987	40.0128	35.2257	89.8525	53.6918	45.3752	62.8279	43.4291	18.437	67.6328	61.9555	62.136	61.5626	4.33326	63.9149	75.4521
	56.7987	79.3871	53.0017	39.6525	41.1582	61.9908	30.1341	73.3416	88.6589	12.7907	62.3105	45.69	60.5837	76.8661	63.9149	21.9695
	57.7681	88.8154	52.5564	94.1821	40.2811	86.6562	51.3916	83.3472	57.4688	59.4424	61.9555	85.1512	56.9879	14.6465	40.1935	97.675
	11.0484	88.1667	52.5564	105.892	74.7407	94.1441	51.7095	71.9348	57.6515	81.2015	62.5097	25.2536	57.7035	14.9297	40.1935	81.4409
	71.4449	74.2357	30.1403	94.5192	40.9312	57.8133	69.5523	91.7275	72.3782	80.3798	62.7648	42.43	57.904	40.3694	40.1935	60.5341
	57.2424	29.1483	61.2771	23.274	62.4044	47.1361	69.9938	61.3683	30.7971	35.3891	62.4733	52.855	57.566	26.3333	40.1935	68.2553
	63.3676	13.1559	47.3337	60.4052	62.4689	47.3068	70.055	34.7913	84.976	85.8966	56.6122	75.2611	63.4216	15.0958	34.262	67.8911
	65.677	63.4022	31.042	59.3103	28.9701	36.6354	25.2818	17.7325	84.976	41.1484	56.6122	21.7694	62.4706	10.5588	34.262	78.6248
	98.7819	89.9075	31.042	52.3698	51.7185	47.2943	71.7875	80.4081	52.5416	96.3185	15.9681	69.6536	61.5597	23.4182	34.262	30.1555
	60.0836	13.1974	62.6698	60.1727	51.7185	49.2979	89.3524	22.0189	54.7488	62.3007	15.3021	44.6298	63.2607	52.4479	34.262	98.8818
	72.9694	105.168	64.9454	47.1643	51.9709	29.3635	63.291	62.0349	75.2636	62.663	57.8616	84.2178	75.3121	49.399	34.262	55.2794
	54.5825	98.2447	65.4408	69.4158	51.9123	94.2302	8.87095	25.1169	52.7094	55.8596	58.4926	16.521	74.6376	36.8486	62.0758	63.1867
	52.3628	61.5377	65.4408	85.385	28.3897	34.6725	40.2583	34.6165	54.7488	79.3976	57.6755	16.4658	62.4347	59.3929	62.0758	58.8408
	62.8838	78.5963	65.4408	38.3086	70.7055	78.2843	32.8197	67.4276	49.1332	63.6745	58.5504	77.5853	20.8632	83.1825	63.1521	76.0824
	63.0787	44.4676	54.2372	72.6613	70.6625	54.4057	32.3364	25.5318	61.7219	49.8519	65.5445	30.7706	41.7756	59.677	63.1521	56.7334
	10.135	106.864	53.1857	51.8089	32.6007	29.8134	40.0299	26.935	52.2236	34.9768	12.6534	61.9906	33.292	60.3753	62.2084	29.4676
	11.0127	33.2929	20.7485	95.6561	13.395	54.275	42.0014	85.6473	52.3687	45.0119	53.494	81.1819	58.5543	89.1816	54.2762	35.9281
	76.4256	83.3435	40.4851	91.6856	13.0607	42.1271	40.0299	52.4721	10.3854	98.3393	61.8155	35.0747	82.89	51.93	54.2762	57.6811
	13.6181	34.7312	12.396	87.1146	14.4073	49.6379	69.4323	28.3419	17.0505	32.3557	12.0964	62.3101	42.0815	51.5738	63.102	61.0398
	13.8096	63.4442	52.008	47.3207	52.3335	105.234	69.1834	24.3286	86.5008	29.0436	63.5803	61.8047	11.8761	76.8859	63.102	46.9248
	76.9457	55.2018	42.8177	88.3783	13.4031	66.5281	37.9622	72.5398	56.2334	14.5534	63.6473	71.2368	51.3535	7.43626	20.3623	47.8849
	42.5726	93.1104	43.6759	91.1247	60.5665	69.4216	59.1193	62.8341	91.1199	66.0576	64.3795	27.6118	42.3792	84.7217	20.3623	34.5735
	82.7265	26.2815	47.7174	50.0009	60.5665	42.1412	69.4726	33.6667	29.0559	59.4275	61.4301	53.249	12.9936	86.343	64.0666	72.3834
	76.9457	57.9832	87.2239	102.57	63.9744	82.6379	14.0767	51.6891	56.3573	23.6431	61.6939	72.8353	77.0637	79.8157	64.0666	68.8068
	59.6935	35.9099	73.366	90.1165	70.6225	45.0086	15.1389	31.7012	51.8762	70.2081	62.5328	89.8922	76.7976	18.7618	64.0666	66.2784
	59.8332	59.5022	12.2243	81.4992	68.9217	32.2833	18.194	47.9738	18.5195	41.2397	63.0595	90.0447	54.9427	61.2532	63.7751	91.4544
	93.9519	96.9656	11.3078	104.392	50.8963	69.2672	55.3252	50.3102	45.5836	65.2594	52.733	50.3522	51.7083	43.1066	63.7751	40.8315
	94.363	75.4842	67.644	98.4029	92.8543	84.0405	10.7636	89.2752	18.3528	21.2371	52.7754	3.87309	73.4742	39.9013	63.3807	70.58
	49.0097	45.0376	71.1646	41.9081	67.8554	29.2443	64.012	67.4483	19.183	81.4534	51.435	47.8993	75.2752	63.8246	63.3807	90.6573
	48.0555	61.0583	21.3858	52.0442	50.8963	63.112	6.34834	87.0561	36.8965	75.6825	52.1519	18.1705	76.8565	81.301	63.3807	28.9732
	42.5726	74.6693	23.0579	71.4127	51.1761	68.3116	10.3829	61.4452	36.1491	84.1271	12.4681	57.9413	51.8124	61.1347	52.6992	19.4324
	61.2397	51.5366	24.3763	67.2899	89.119	23.9514	7.37922	101.73	34.7651	58.1765	13.0272	36.0671	51.4504	25.5059	52.6992	83.9412
	108.09	53.108	24.3763	55.4718	92.8975	26.9215	61.6856	66.2198	25.3287	19.3205	63.9952	24.8693	60.4306	104.717	52.6992	43.8894
	47.1022	94.3509	55.2018	38.8582	69.1569	37.5005	62.3306	53.8375	25.9496	47.412	14.0365	56.4263	61.2744	30.4893	52.6992	78.9767
	99.5212	88.2916	55.9439	79.5693	71.1482	30.5069	61.6856	55.8754	34.3843	74.5924	70.3157	35.801	52.6895	79.8775	52.6992	53.7208
	38.5357	103.418	12.0009	59.7813	51.1761	16.8865	62.6358	83.1652	34.3843	85.6162	71.8567	33.5749	53.0387	12.3632	52.6992	57.4337
	82.761	98.7028	66.933	57.4602	63.3258	21.3939	104.397	78.6581	34.4764	54.0252	71.2328	64.7067	68.994	70.9078	52.6992	77.1211
	65.769	85.1457	86.0043	105.631	63.0192	48.045	60.8983	57.7825	73.894	52.1742	70.2762	43.7663	76.3863	30.1757	12.625	82.9184
	78.6958	67.4302	62.8817	64.745	63.0192	54.483	103.915	55.7745	68.5444	53.5007	54.6504	61.3457	90.5144	29.9301	53.0316	100.361
	78.6958	100.889	51.2006	88.1298	83.7019	62.434	61.5398	38.1565	89.4067	51.0259	54.6504	69.1352	99.1972	6.70467	53.0316	59.3995
	76.4835	43.3359	67.525	104.52	58.5128	31.4163	61.0693	36.9137	89.4067	28.0592	20.0692	25.6867	106.369	64.4343	52.7522	80.5621
	63.5092	36.0632	39.2471	88.5116	26.7905	88.1515	36.7508	14.2944	89.079	41.5846	52.7845	35.6737	94.9513	69.9852	52.7522	39.5747
	63.67	64.7388	75.5117	33.3129	84.0741	80.0405	88.9694	67.6055	5.78122	54.2269	54.2239	41.527	89.1048	34.4887	64.0273	78.1095
	49.8927	65.0444	39.14	55.8259	79.6976	74.279	109.488	48.5483	41.616	25.5582	11.8093	37.1746	64.066	11.6403	63.2355	97.4991
	50.4535	63.7323	39.8647	93.7212	109.251	87.4066	37.8283	45.6362	88.3901	89.1897	64.5267	14.103	34.6018	61.0479	55.9067	79.2347
	62.9347	54.4141	65.5866	66.0403	66.6427	83.2952	49.4872	43.8366	41.432	33.7274	59.7321	46.6692	103.819	31.405	55.9067	58.2575
	49.5018	98.0893	64.6792	100.808	60.863	84.8825	51.2708	77.8804	17.2814	45.6145	59.7321	39.2157	104.089	61.5808	52.7522	87.7855
	48.1511	2.01242	24.4541	43.2277	60.9778	77.226	58.7389	54.8708	76.9332	67.3452	51.3865	29.9515	63.9956	37.2732	51.1799	39.2212
	62.938	14.4456	26.3471	96.0127	40.6749	25.2471	61.6795	60.2901	17.3651	64.3311	63.3926	9.10045	34.9771	85.9811	51.1799	53.6094
	44.2662	46.9586	32.7968	49.9476	40.7498	58.0775	69.9265	41.6239	20.5389	45.8224	65.2864	28.5313	53.2897	88.5545	52.9761	30.9502
	20.1665	92.0446	64.6381	47.9422	82.7311	34.486	10.7036	110.501	66.6896	70.0308	64.3319	43.6365	64.7691	91.8865	52.9761	90.9352
	53.3404	34.8644	45.9994	82.3295	82.7311	61.2042	51.3379	55.6489	60.3399	21.0217	63.282	51.0696	63.3926	86.8959	52.9761	39.386
	68.8561	40.2441	64.2557	84.6981	64.1587	20.9608	10.7036	51.8507	60.3399	55.2806	51.9534	28.2253	69.5699	87.3237	52.9761	38.3024
	85.7383	98.8515	64.2557	36.6864	65.5224	19.3218	69.5787	77.4514	63.2311	88.9909	52.3994	82.2804	51.7963	80.2616	52.9761	75.908
	53.7628	33.955	63.4434	29.727	33.1364	27.7231	54.5414	86.8319	63.2878	22.0869	57.2321	46.6232	58.7279	55.2895	52.9761	20.9355
	52.7144	28.5848	18.3046	76.8115	33.0296	23.5224	69.7172	24.7433	62.3748	46.8832	52.4388	41.2447	64.0528	46.953	52.9761	89.27
	44.3982	89.7622	63.7352	96.8109	63.3623	34.2919	69.3359	84.2704	63.2878	80.8867	57.0558	78.4292	69.1174	48.0251	52.9761	58.1125
	44.8101	36.6865	30.2986	79.2568	63.5217	67.1785	52.082	63.951	62.4614	94.1307	74.9305	43.5041	62.7991	83.5394	52.9761	66.2412
	58.841	72.3821	61.3273	69.1737	61.7309	82.9661	52.6079	48.0105	64.5901	86.7547	75.5775	61.2023	6.64568	69.9084	52.9761	78.7295
	71.0012	64.3115	61.3273	33.9537	59.6526	30.1055	74.168	33.585	52.3769	60.0091	74.9305	48.0954	63.3154	65.9136	52.9761	39.8069
	19.4222	40.5199	28.6075	63.6816	28.6983	59.9507	75.2798	54.2939	61.4293	54.6814	48.2948	27.423	5.43743	73.1199	52.9761	103.802
	60.382	81.8562	38.4766	54.0365	27.4871	85.7108	73.4119	53.0879	61.4293	53.5791	47.6928	80.5718	62.7102	65.4109	52.9761	65.279
	64.9995	62.7251	61.1102	21.9073	51.8366	28.3016	63.6122	78.8173	15.4919	81.5172	26.2572	46.7899	62.7535	54.0872	68.2925	73.8221
	44.3982	58.8035	42.6679	63.8914	54.779	75.3665	63.5068	34.9993	15.1581	48.5521	25.0568	30.6744	61.0363	18.0922	68.2925	58.9467
	21.2271	25.5739	61.9981	27.9171	71.6032	40.0812	64.3573	43.0607	30.2721	51.6647	62.8398	18.3014	52.1574	23.8082	68.2925	62.2304
	57.9873	73.7979	85.6293	99.0753	13.0077	19.3932	63.9396	90.079	52.9173	41.8149	64.1467	21.8939	53.2809	76.8252	68.2925	56.865
	38.43	35.3127	64.4296	92.9394	7.85733	20.1237	17.4107	64.3211	75.1394	85.8932	16.5475	79.9702	60.1548	55.5051	68.2925	92.5081
	11.879	74.0643	26.1847	66.847	62.2616	74.0421	63.3522	75.5072	14.3707	49.97	16.5475	7.85468	61.2952	83.8506	68.2925	30.1946
	7.34516	29.1074	31.1225	71.2474	11.0139	82.918	54.9477	11.6503	75.5949	51.5851	11.5076	20.1439	63.4479	32.7383	19.7231	9.8229
	6.68226	107.888	11.6936	17.1789	63.4943	71.5958	103.015	50.5306	58.6781	78.0911	12.1181	24.6277	64.2513	22.6728	19.7231	64.264
	7.76895	83.0486	52.7876	89.8037	63.3416	48.6595	100.901	54.5847	67.1193	87.7818	12.1181	79.5249	62.9591	56.9256	19.7231	70.9306
	9.50918	90.6447	18.7524	81.1869	91.1509	44.8437	18.0277	27.8794	64.6548	61.1437	63.6695	55.645	60.3046	15.7407	52.9761	89.465
	68.415	89.3271	34.6349	103.753	39.0805	74.7392	107.354	32.8546	58.5034	63.2603	63.1766	49.6179	63.8017	18.7689	52.9761	44.948
	18.7715	87.2244	13.3762	40.1394	58.6164	58.546	76.8699	30.326	70.6924	66.073	63.8931	79.108	10.645	50.3081	68.2925	25.8777
	18.7715	53.9574	14.8415	54.0012	86.2686	93.7578	75.9355	60.3865	54.9397	63.9143	64.7889	81.9551	63.3931	32.82	68.2925	48.1669
	8.33195	61.9477	71.0726	90.4818	85.4998	37.1228	75.6361	107.3	16.3447	82.6791	64.2802	58.7092	63.8665	66.1107	68.2925	74.4134
	15.9156	82.0227	84.4126	6.95218	86.2686	77.3676	75.6117	67.7755	16.3447	65.5001	60.3863	65.1945	63.7549	77.0288	68.2925	42.3191
	14.6112	63.7519	16.0662	57.6239	86.024	22.1975	10.3313	29.1997	48.217	43.8707	59.0185	73.871	63.4123	35.1556	68.2925	93.12
	15.9156	72.1409	23.7506	90.9612	85.4528	59.0762	85.7738	72.582	48.217	30.9049	40.066	14.0993	52.859	32.6046	68.2925	82.0715
	22.5028	57.519	11.1248	68.9988	85.5469	65.1442	11.1149	88.3933	48.7308	82.431	40.2564	7.3284	60.1737	43.1825	64.0282	67.2864
	64.0302	77.7334	9.22689	73.6315	85.4528	25.4527	85.7738	28.9676	55.2189	86.6935	62.5663	60.3106	74.7001	26.2446	64.0282	80.6063
	61.7084	85.7567	63.907	91.8986	75.8244	75.6986	63.1298	72.8721	77.3719	21.5098	56.8808	74.6812	44.7015	67.5822	64.0282	83.2681
	65.0029	67.7861	19.9307	83.4694	75.8244	65.046	29.9019	50.2034	55.4299	86.5631	26.6944	82.5017	5.84548	39.0592	78.2804	50.2477
	41.8446	95.7452	19.9307	76.5589	70.2418	25.8516	29.7785	77.3038	64.0147	71.4593	24.8724	40.8339	58.5762	56.9657	78.2804	92.0012
	41.8446	21.8297	23.5243	68.6308	70.6476	37.0189	86.6851	10.6045	64.0147	54.7941	61.8181	53.6571	63.858	79.6732	78.7196	47.5673
	45.5787	55.1398	18.8021	54.7959	9.39763	31.0591	87.38	1.39345	52.1018	63.5204	62.9516	1.57467	58.8533	65.6268	78.7196	102.797
	42.4672	104.321	53.9884	31.9432	9.62232	43.8498	59.8253	89.5083	10.1608	88.4333	52.1526	90.7009	64.6274	99.7005	78.7196	89.7037
	83.4859	58.7225	62.4326	43.6161	62.2844	55.7456	62.5861	42.2777	9.73908	84.8531	52.2071	49.0559	94.72	42.6835	78.7196	77.5243
	30.4629	66.5559	63.021	72.3923	62.6221	58.7201	63.1467	58.4859	68.9435	24.7335	64.4688	79.4522	73.762	28.9507	78.7196	26.1009
	63.7294	99.498	7.17541	80.0841	84.7683	75.0114	60.145	24.747	18.8248	22.6442	63.7671	78.2571	63.2054	32.1313	78.7196	48.6145
	63.8029	26.4766	8.49506	98.1137	86.2036	72.9637	52.082	61.5337	62.0302	60.6964	63.6075	54.3057	64.0377	54.2119	63.5597	84.8945
	17.2457	44.0802	11.9459	101.217	85.9958	21.8126	10.262	11.5789	43.7829	38.8657	64.0444	17.9878	64.2808	90.0553	15.7691	53.5925
	15.0905	97.2985	11.9459	90.4303	86.4736	77.8339	62.9289	82.2446	74.4359	45.4424	64.0501	73.2306	63.6895	61.1552	63.5597	51.204
	35.085	19.2175	29.6526	94.2543	60.773	76.434	10.222	40.7676	32.3496	71.4578	63.7326	44.0504	40.3463	65.5827	52.9379	67.8805
	75.1385	63.7979	31.3284	46.3137	60.773	46.2295	51.8041	62.4753	38.9051	78.3951	62.8289	31.2592	40.0085	20.0319	52.9379	62.9598
	35.4291	55.2304	21.891	65.2959	86.5212	63.3156	10.1744	109.405	6.87293	55.3744	64.399	54.5546	60.9381	33.1327	57.7188	90.3679
	31.2788	31.4075	91.1241	79.0805	10.0193	55.0181	9.00325	58.1595	13.1446	23.9353	62.1834	86.7874	61.0812	33.6868	57.7188	43.006
	5.84888	90.2169	90.431	69.8113	63.7273	23.4982	15.9528	76.1091	12.0187	39.4282	64.399	85.2997	64.8941	80.1686	69.4195	44.845
	71.2423	78.3534	51.9475	96.296	63.0651	23.1002	15.0493	58.7896	103.541	67.6772	11.2212	55.6969	64.1455	83.8479	55.9067	64.8691
	86.5562	74.4535	30.6436	101.778	55.9485	70.8594	57.7226	64.1653	64.5729	44.5174	11.1622	88.7858	10.7625	83.2855	63.3807	45.4346
	30.718	105.627	31.4617	93.0977	55.9485	56.3347	57.7226	81.0867	55.694	64.8282	62.8163	21.4198	9.89664	36.6198	63.3807	110.656
	57.2828	108.265	63.8174	59.522	67.0132	25.0872	16.5143	49.8331	23.2424	32.5478	64.0628	17.2787	62.7051	36.618	63.3807	96.2652
	58.1098	99.1623	88.5594	76.1242	59.4371	45.2161	75.0153	55.4653	11.3772	96.7846	64.9899	84.4308	60.9614	45.3663	74.1535	65.6667
	17.2457	43.619	88.729	109.311	66.2706	32.9138	75.0153	46.3838	11.2626	23.7709	62.9321	32.6462	84.9095	9.68571	74.1535	70.1877
	17.2457	22.7915	32.5909	94.9091	41.0127	28.125	103.581	87.0197	74.6215	89.01	62.7075	83.9476	87.0781	75.5726	52.7522	97.1039
	57.2949	65.9945	85.3744	52.0354	63.006	36.5941	103.821	60.7718	63.2519	7.7715	63.1927	74.8894	65.1359	64.9452	52.7522	47.8275
	5.55111	32.2293	33.2165	20.4749	63.6756	85.9823	62.5692	27.7968	63.3473	52.1541	62.6387	81.0502	63.2883	45.7938	52.7522	80.2355
	5.55111	57.5903	88.1081	55.8936	63.0456	94.7151	45.3686	50.2624	63.3473	39.161	53.334	80.4722	63.526	8.83384	53.2972	67.7745
	53.3847	73.4227	88.1081	58.2468	64.3358	57.2723	68.6521	52.1641	63.1984	54.5582	12.8035	66.0284	64.7036	28.4378	62.6511	62.0811
	57.6101	79.9223	46.625	40.6665	11.3977	57.6211	38.1837	79.7156	53.9441	67.537	64.7371	49.8229	13.3083	75.2026	62.6511	96.568
	5.83004	83.6943	44.0742	87.5963	10.8196	76.8148	83.263	54.1028	53.9441	33.2575	62.3495	16.6102	63.2413	24.765	52.7522	86.0112
	51.9576	107.463	24.6283	105.97	60.0532	55.4725	83.263	72.5306	11.3114	77.8355	64.1892	29.717	63.1196	32.5923	52.7522	56.7681
	18.451	83.7455	11.3821	65.2067	60.0532	73.2567	41.0252	49.4029	11.5565	80.4216	52.6855	27.2664	61.5493	72.5434	75.2138	76.0525
	51.5033	89.1499	78.032	101.83	59.7626	68.9709	83.5657	79.9108	11.3581	57.9646	10.9175	41.7268	11.6502	63.3267	75.2138	24.1323
	52.2845	76.0396	11.3821	63.2739	63.0091	79.5959	83.263	45.1459	11.7558	39.4316	10.9175	68.3261	7.51193	64.0473	75.2138	77.3323
	68.1581	78.6535	11.2287	53.0128	67.1147	64.487	62.8911	35.4954	11.9293	52.1055	55.6815	45.8564	11.4931	83.9949	75.2138	32.5608
	58.5224	65.5525	67.3874	72.8105	50.7668	36.1974	62.5574	75.9247	64.3861	43.2872	55.4042	72.1303	34.5767	40.4604	61.7332	74.4384
	10.0533	51.1387	67.85	88.1174	63.0118	53.2426	68.3723	90.967	89.2409	92.1329	6.61151	73.0523	25.2204	55.5729	61.7332	35.2156
	87.3181	96.6572	84.2088	35.319	62.5781	24.0466	68.5494	57.4883	109.59	41.3144	57.1061	61.6993	38.7088	21.0883	61.7332	61.9874
	19.51	45.0899	84.5759	23.876	10.6495	51.011	70.729	94.0001	63.6116	35.8802	57.1061	82.9171	75.8024	68.2918	61.7332	95.111
	52.6305	91.2481	26.4568	65.9852	10.6495	61.9918	65.8493	35.2099	63.8855	72.8835	57.1061	17.2051	80.9249	18.4763	63.5847	7.86368
	92.4979	46.1905	50.1764	79.971	11.0031	47.7636	65.8493	47.0671	63.84	35.2699	29.0426	40.1085	11.0975	26.4374	63.5847	58.4349
	90.6329	110.186	50.1764	106.353	11.0031	49.3173	94.1999	52.3753	52.557	95.4853	83.7707	15.7855	80.5999	63.1559	63.5847	52.3789
	58.7467	14.6576	81.7086	95.2005	11.3373	58.2063	70.8839	59.8924	63.84	86.7764	40.4728	45.6676	76.2885	35.0484	64.1067	40.7559
	63.394	99.2568	12.693	64.4203	60.5408	83.9869	91.2127	106.511	63.7591	59.6858	61.3696	51.9088	10.0327	30.2016	64.1067	84.1617
	61.9737	83.5862	91.7165	51.5913	60.5408	69.8544	90.5929	27.0146	63.9264	15.1138	63.1375	31.597	66.514	59.1086	64.1067	44.7497
	54.6998	23.7939	11.9348	77.4424	51.4581	15.3512	64.2713	42.1132	89.8452	1.20703	63.9726	22.7824	53.1736	45.0918	64.1067	90.6787
	90.4681	94.0289	98.708	72.2105	53.388	76.6876	69.7468	6.64858	44.3498	48.508	89.4822	80.5597	23.5559	36.4359	64.1067	81.8768
	56.8112	66.8527	97.3493	86.4164	70.5661	98.4872	69.9511	52.1033	63.0493	36.1718	30.6328	78.6586	8.20212	81.4997	64.1067	51.6486
	61.1002	84.0805	63.6204	25.9628	71.1468	58.401	70.2254	23.5202	62.2738	77.0287	88.8071	18.8864	7.77608	13.0049	64.1067	41.2883
	60.8713	94.7682	71.1697	72.8852	61.8229	50.2754	69.7243	33.0952	62.4239	91.646	62.3274	80.8757	93.7072	64.4903	64.1067	75.4128
	61.771	28.351	70.7344	73.7344	51.2482	62.6946	69.9143	85.8202	29.5361	63.5488	38.2633	58.2345	9.12	96.7275	63.1617	89.1399
	39.8284	81.4044	28.8002	59.0886	51.2942	32.256	69.6484	12.908	30.313	99.5032	38.1455	80.8884	63.7547	101.218	63.1617	42.9265
	46.2445	94.6771	28.5449	65.221	60.7132	64.4149	60.2479	73.8262	86.9198	54.9071	52.1416	26.674	63.0585	53.3378	63.1617	68.3225
	54.8761	33.565	63.9838	70.222	40.1693	86.49	60.0573	50.6946	30.313	22.6444	52.1416	82.7764	88.5859	40.7173	63.1617	49.2913
	51.5033	86.1093	66.3332	88.4736	40.4019	67.2148	38.611	72.8963	52.7985	26.0223	11.9458	23.6863	77.8201	52.2696	63.1617	89.4533
	39.7846	99.3475	12.8895	67.4477	31.3731	63.4249	91.7972	40.6808	22.553	20.3519	13.1952	32.8842	63.7145	102.688	52.4736	71.0091
	53.2146	59.0141	13.4129	36.4664	63.7072	50.3629	91.7972	77.4534	74.4481	46.0457	89.4901	71.3858	13.3769	37.2668	52.4736	81.7894
	52.7442	50.5104	13.5343	92.3023	62.957	52.2391	70.8936	35.0911	74.4481	43.3134	89.4901	46.4689	76.4129	87.4296	63.694	70.927
	62.2268	96.873	26.2554	90.464	92.3036	35.8362	69.1308	69.7886	9.58086	60.0911	11.9458	26.2054	62.9138	80.5328	63.694	73.0882
	62.2043	105.059	56.8328	60.7862	92.4373	34.621	42.591	55.2127	53.6778	63.584	63.743	64.9456	62.2875	64.7469	63.8983	32.4827
	58.9691	60.5222	55.4019	94.5737	62.3648	90.1201	69.6065	47.422	53.4959	48.4302	63.2289	29.2655	64.0256	19.9186	63.8983	70.57
	59.328	63.9278	24.6283	83.6838	63.5344	77.1325	73.2388	53.4995	53.4011	54.6141	51.6497	69.8277	58.4104	34.4663	64.0376	18.2552
	58.8143	82.7244	30.053	65.5318	63.4668	45.1949	62.8381	32.4461	53.7798	73.7008	51.6497	25.3297	6.67619	67.4242	64.0376	89.0197
	58.9388	89.808	104.101	14.0435	63.6644	22.3118	7.98223	54.0788	62.8434	54.3194	64.2092	18.6236	102.232	80.0649	64.0417	86.6592
	58.2331	34.5825	103.902	71.7204	65.1418	35.4033	54.1782	77.9769	62.575	63.492	62.8984	19.113	10.1884	72.7814	64.0417	82.6113
	58.8453	105.119	73.1205	3.99865	70.4889	77.9683	73.1616	89.2927	57.3012	88.7174	62.8948	64.7003	105.801	77.9164	63.9001	95.9751
	27.4268	55.7087	103.415	64.4324	70.5905	62.3642	73.5721	76.3888	59.7746	62.4335	62.6018	76.4967	64.762	50.0806	63.9001	34.8893
	27.4268	79.6523	18.5433	57.9356	76.4842	65.8268	10.8025	86.6422	59.6925	51.6432	63.386	16.8045	62.2216	21.3944	63.9001	92.3248
	27.4268	89.7402	14.6749	65.5293	79.5979	85.5105	89.9162	35.6693	58.3767	74.8519	63.9012	53.9397	48.3663	19.0938	63.9001	21.5824
	60.0605	29.5692	21.915	100.669	70.4994	56.9612	79.819	44.2627	57.658	50.001	64.4154	51.1292	70.5194	94.2659	59.6619	38.5184
	62.8577	79.9129	78.224	90.3427	69.8227	86.2312	79.819	83.0467	58.3767	65.3093	64.166	61.9027	62.9975	39.9238	59.6619	89.7158
	62.2793	70.0241	49.7863	89.2994	70.4994	18.0741	65.2379	91.9438	62.575	45.2363	63.7009	48.1663	62.123	46.9819	57.567	32.9342
	9.81745	95.4251	32.1355	108.196	90.5963	20.4593	79.819	10.7971	69.6598	36.7751	63.0241	35.4389	66.4754	20.4353	62.8297	17.2769
	12.0194	54.1453	33.529	84.2901	70.5431	59.5524	70.138	78.9304	63.2428	37.2893	64.0643	82.9643	61.3187	34.977	57.567	73.098
	53.6278	17.5012	34.353	87.621	95.1152	15.7337	70.2251	44.393	5.36568	58.2425	64.0643	83.5879	5.94526	46.5781	62.8297	87.4419
	71.3424	82.5774	35.6977	76.795	70.2406	88.4315	40.3968	86.8597	67.0084	84.9587	9.82896	45.9218	67.0208	83.611	63.584	31.2943
	64.7929	34.0903	37.1738	45.5497	71.3491	110.545	69.0894	12.6579	13.9659	61.1307	9.5564	33.269	111.852	9.24554	63.584	35.5453
	29.0485	41.9663	72.5783	90.1551	69.5362	33.8386	69.2666	59.7124	13.9999	62.7456	61.8603	59.8109	114.384	16.367	60.9463	85.3556
	48.3513	67.3814	91.5222	45.8586	69.3797	67.3331	70.2741	84.342	63.3598	33.8623	62.1589	74.5189	89.6301	27.9837	58.4937	67.9876
	10.7067	91.3079	93.1148	68.0054	62.7486	51.1681	64.9964	74.7558	62.4002	59.3317	52.0447	4.13612	55.7392	33.5988	58.4937	78.9741
	53.6328	87.5229	90.7563	95.4649	62.7601	39.5649	64.6114	58.6849	65.0611	73.2014	62.6388	45.5905	89.1567	76.9999	60.9463	99.1848
	51.5897	92.6317	21.7217	71.2091	63.399	87.7655	62.9534	16.0865	64.2739	48.5501	64.4397	27.6488	63.0803	98.1726	60.9463	38.3037
	70.5304	18.4642	86.3267	33.5482	10.4424	100.576	63.4411	60.8264	65.979	37.5022	63.3328	14.3363	80.6419	48.0151	64.4388	24.9742
	68.4573	59.6862	51.4817	84.8414	73.4817	40.5852	53.1979	39.7174	65.979	86.2491	63.3328	42.9778	54.4861	26.818	64.4388	84.3444
	68.9511	44.4743	51.4817	89.0805	63.1359	34.2218	52.7734	53.6427	62.4678	67.0409	63.3328	53.4329	52.5581	76.9364	64.4388	31.3305
	63.2486	53.4195	93.854	49.2326	71.9928	19.3743	10.0625	47.4955	62.9597	54.8988	53.2046	49.1646	8.38669	61.9489	52.4975	24.5957
	39.1149	99.8675	83.9459	67.6141	83.348	86.3759	10.8025	52.8785	101.849	80.6098	53.3977	25.4387	54.0813	50.3745	52.4975	59.9154
	29.0088	84.1386	91.2121	36.1231	83.6401	32.8387	10.965	42.677	101.849	56.9477	64.4385	2.40549	61.8389	71.6198	40.288	87.9794
	51.1868	88.9061	91.2121	46.8006	83.6396	30.4157	11.4335	55.7574	40.6718	76.8645	64.4385	22.744	91.0254	78.501	40.288	34.7093
	60.9329	108.789	82.2812	94.4216	49.4182	28.2395	70.5358	13.5588	53.7711	75.2005	66.6664	57.5184	85.3569	83.9206	40.288	63.9423
	60.9329	83.1998	53.5894	51.4236	49.4182	68.001	92.0673	95.1414	53.7711	54.0396	66.6664	80.6095	63.796	36.4389	57.3339	55.9739
	85.8103	12.1278	53.6386	32.1031	71.471	40.4692	62.9233	42.2671	78.521	81.9035	63.1142	66.5102	63.9865	54.2992	57.3339	95.0513
	85.4918	81.495	113.891	94.5239	70.8249	94.0343	89.2051	62.8189	78.521	44.7312	64.008	55.8848	63.8248	96.4032	52.4975	77.0965
	86.4833	71.8304	113.772	77.0307	88.1781	32.375	64.2317	51.851	65.3611	16.4192	64.6582	11.9332	98.7166	61.073	52.4975	39.6297
	91.6921	58.9371	81.1607	57.4205	88.1781	21.4337	65.2	75.27	64.8171	90.7273	61.2857	26.7734	70.2652	23.7146	10.0158	73.8456
	86.9672	40.596	65.0487	15.5138	88.1542	53.0582	10.5352	14.0505	66.9547	42.1	61.2857	85.7054	44.1771	29.2588	57.3339	89.687
	62.4923	67.9827	5.21756	90.5339	38.0001	62.2123	69.9334	29.8346	103.562	21.642	63.2162	20.6995	60.3039	71.886	57.3339	50.7465
	62.4923	35.5121	64.4629	98.3323	63.6765	82.8796	104.323	84.3818	103.562	45.008	20.8571	37.9196	63.0404	21.8204	57.3339	33.5433
	62.4923	40.9455	63.453	58.1914	61.1255	52.6208	62.9233	81.2511	65.925	41.3198	20.8571	33.9644	63.1716	63.0393	57.3339	75.9018
	76.5243	22.4421	18.6634	71.8521	61.3849	11.4697	70.8954	89.8748	63.1723	28.1632	19.3486	12.9785	53.8792	71.1583	57.3339	116.758
	76.9119	27.4017	18.3341	105.444	62.7331	43.4819	103.495	81.5374	63.1723	53.7137	19.0174	74.2618	10.6829	74.8967	60.9463	97.4519
	72.2047	95.2143	96.6936	62.2901	62.4886	24.765	66.6903	43.8954	67.9649	25.1466	61.9146	18.1533	62.9587	53.9616	60.9463	64.6621
	23.4671	96.4763	105.438	78.4047	61.3682	105.264	66.6903	70.7898	25.0934	30.9618	61.5137	33.8535	63.6867	35.6216	60.9463	41.7313
	52.202	93.9977	21.3822	59.7022	71.2413	52.2585	58.3828	102.775	25.523	51.4462	11.0717	89.3639	41.3109	67.5223	60.9463	93.5071
	31.4416	83.1409	96.6936	81.9831	62.1461	76.74	63.2609	15.6226	62.6033	77.7445	11.0717	15.4868	57.8613	69.9457	60.9463	46.1112
	49.1427	71.9285	52.1094	46.0744	60.1708	29.6828	83.9347	63.632	62.4622	10.6919	63.6827	26.0345	31.9078	86.4958	60.9463	96.1411
	48.4649	89.9078	70.709	77.2579	60.1708	69.3999	74.8258	58.6609	90.3584	96.1922	63.7962	18.8941	62.2185	58.4468	63.4977	28.8333
	69.3032	88.2936	52.1094	84.8533	5.3764	21.9887	92.998	75.6786	32.9649	63.8384	62.4337	40.2599	63.4437	66.1732	63.4977	71.2818
	69.078	81.6411	62.5823	77.248	6.18296	46.2186	62.137	44.065	64.0848	1.83498	61.7634	26.6212	59.8351	63.0155	60.9463	99.2437
	48.3494	49.819	62.5823	19.8527	9.67323	63.6995	62.0484	58.3108	63.8228	63.5496	62.7372	16.2265	59.3106	89.5961	63.1706	58.1754
	49.3004	94.7266	63.1992	63.2705	10.7963	10.5467	61.7509	35.1467	33.2589	63.7436	63.3921	40.3317	63.8953	83.2669	63.1706	76.5053
	48.8773	89.7311	62.8976	28.2882	63.2288	91.2535	62.575	73.6494	61.0604	50.4426	63.3921	74.9632	63.337	36.6087	63.1706	83.6932
	17.0715	95.3295	71.2972	45.3545	63.2034	76.0851	62.575	53.3585	62.5939	10.8576	62.3014	85.4753	65.136	26.3375	70.4837	32.8228
	32.9913	55.1093	71.2972	80.5559	64.1821	28.017	62.575	31.8583	57.7976	84.7342	62.0618	4.64657	71.1866	74.1354	70.4837	106.809
	34.745	65.9101	71.1613	68.483	63.6288	47.3577	70.0587	26.2356	46.1808	44.7171	64.323	14.2136	77.0163	71.851	70.4837	67.6332
	91.7291	96.5331	70.6225	100.032	64.3697	45.3123	70.4681	81.0066	13.4603	23.9702	63.3058	86.9113	53.1592	46.7467	70.4837	24.382
	89.9917	40.6394	91.2254	81.5948	63.6289	12.244	19.0613	73.2183	57.0041	29.645	76.4591	95.7222	54.1171	13.6248	58.0197	66.8996
	33.6215	104.94	90.453	81.1562	62.9048	29.3383	40.4057	56.8846	56.7722	29.4972	62.6413	85.8205	7.45745	85.0961	58.0197	73.9277
	33.589	49.0917	104.23	46.2515	69.4081	22.6706	58.5851	59.568	57.7976	20.3803	42.1188	34.7974	5.86933	86.7231	58.0197	102.111
	33.589	64.3561	104.23	51.6124	69.8913	40.9297	63.0633	53.9627	57.7976	70.303	63.7517	59.7243	54.9308	86.1308	58.0197	101.824
	63.9712	88.2296	74.2684	33.0524	69.8913	30.4646	61.5252	67.123	57.7976	56.0513	63.7517	84.8306	51.135	63.3143	58.0197	58.2242
	64.3013	89.5399	51.4724	59.0557	69.0263	71.4038	63.0633	71.3179	57.1432	65.5181	19.29	83.7041	49.8824	69.5198	58.0197	36.2482
	63.0941	23.4945	67.7789	98.2406	69.6788	90.6113	50.5184	78.2224	73.991	88.4915	19.6623	67.1978	18.4152	32.6142	58.0197	54.754
	63.431	75.2528	64.4391	68.6672	51.9715	62.3594	48.921	87.5074	64.3993	86.0947	75.3782	71.1638	61.9062	55.1988	58.0197	7.13201
	65.6402	39.0806	65.0032	55.4371	69.8104	47.3599	59.4934	53.2144	52.4161	46.675	74.148	63.7307	62.6759	28.1581	58.0197	75.4178
	65.6402	82.736	40.1179	85.0204	69.6622	91.556	69.9729	77.4596	51.7546	27.9031	62.3523	37.9075	71.5914	40.3158	58.0197	95.5585
	58.8359	55.8186	29.8907	70.8068	69.5309	22.3873	53.098	76.3859	63.6298	47.0655	62.3523	69.2733	100.155	61.9892	58.0197	62.369
	57.7687	37.4955	49.4592	69.1345	69.0477	55.9992	71.873	20.0746	63.5356	71.659	64.5089	12.3649	57.0914	13.327	64.4388	38.1166
	94.6484	53.8528	64.5076	87.5112	69.1812	87.0448	66.3141	42.3427	50.0887	47.3175	62.3544	105.528	41.7137	84.3756	64.4388	86.3115
	94.6484	69.5928	11.3238	32.0245	69.2027	37.2901	75.1588	89.1035	50.3714	47.8863	57.663	55.7748	79.0278	59.05	64.4388	63.6769
	84.8463	86.1469	63.9988	81.8899	69.19	27.8794	11.8809	52.9016	61.3888	49.6089	57.3088	64.8723	59.4085	75.4315	64.4388	33.9351
	85.7086	58.6402	65.2242	81.4621	71.0566	65.1738	43.1777	42.4396	60.8484	70.6085	57.0811	77.5181	62.0442	69.5679	64.4388	96.5911
	43.0392	91.0251	70.4018	91.3792	71.1019	18.2589	20.2922	76.8032	65.22	46.8456	65.2844	75.6524	61.7137	54.4671	64.4388	90.4426
	43.0392	89.0335	14.4944	89.3057	71.2815	52.6026	62.5832	46.1843	64.0305	61.9452	66.5828	23.2558	31.7755	30.5271	64.4388	80.96
	90.8851	90.6305	51.7702	30.7971	92.8156	83.2834	73.5834	56.8494	64.8961	10.9065	62.7916	66.4111	75.2107	78.3111	64.4388	79.6397
	68.9239	78.5283	10.4359	104.017	92.304	78.5367	13.0524	56.9774	57.7949	14.7259	63.7517	82.0297	62.4283	56.2788	64.4388	35.8889
	103.485	96.6803	11.0204	65.6872	64.8902	108.072	13.37	1.99859	57.9581	88.8009	53.1952	30.9568	8.74185	15.7198	64.4388	54.1003
	103.451	23.3041	21.4437	15.5732	64.8902	37.5769	14.4867	75.0985	81.7912	49.5829	53.1952	43.688	5.96404	80.3119	64.4388	59.953
	50.1804	67.5519	112.327	75.6344	10.0662	56.5662	63.2324	22.7071	80.8895	64.4024	56.5364	44.4999	84.2057	37.01	64.4388	56.5898
	91.2113	92.1452	20.6957	85.479	62.9052	33.672	28.4319	46.227	82.0841	49.7257	56.845	90.4605	99.9619	83.6253	58.2084	64.1487
	9.59568	92.1346	85.3783	70.6044	63.4078	23.235	48.9723	61.8513	61.4712	71.9837	63.4777	38.6352	56.4628	62.5211	58.2084	47.5551
	104.914	82.5636	85.1421	58.4479	63.4078	28.9411	61.8942	64.7955	63.3643	52.2206	10.1709	11.3167	64.3924	87.4481	19.6008	23.8032
	103.775	35.549	85.3783	61.5803	70.4418	64.1402	5.82793	57.2339	46.7087	57.8561	53.3656	12.8473	70.4978	77.5261	19.6008	79.1241
	89.4614	14.48	24.4942	59.5802	69.5631	94.1781	64.0564	39.9077	63.9896	21.557	63.6814	73.4391	59.0087	17.4764	19.6008	22.7206
	91.5504	93.3858	69.5542	72.7598	15.3586	58.006	61.273	8.07533	61.8935	55.1624	50.2011	22.4687	71.1966	90.9324	64.0653	86.7587
	92.3575	77.8251	56.7233	68.9932	16.051	64.4449	61.273	49.1342	61.991	42.7623	52.1188	88.1803	11.4799	43.5495	64.0653	88.4891
	5.73429	53.0942	69.4979	27.7678	15.7139	51.8695	18.7249	55.9259	59.2753	93.7268	65.7831	43.5869	67.6365	27.0238	64.0653	50.6935
	5.59848	61.2846	33.8375	81.8552	15.7139	36.2342	55.1651	25.6596	57.7212	90.3922	65.7831	58.7525	63.0202	15.9445	64.0653	80.4666
	52.8474	84.6881	63.739	46.2437	32.4318	84.4636	62.9694	23.0611	63.4501	42.0392	65.3039	27.2552	74.2572	75.5579	52.3639	67.4072
	51.4207	95.8565	64.2009	35.1976	63.0178	47.1857	62.7786	55.4603	16.9681	67.2971	65.3039	34.5344	8.95746	53.8987	52.3639	73.5827
	50.7137	97.9398	45.0179	97.5801	62.9459	81.2733	6.22908	89.1428	67.9923	51.2354	64.1964	80.1009	54.8659	63.179	52.3639	87.7806
	51.5845	59.8755	13.8424	68.542	11.907	76.7364	63.8469	18.3101	64.7233	81.9667	50.2011	83.5018	52.6475	78.0197	77.3999	41.7817
	84.4206	73.4482	9.36003	63.4132	63.1145	22.3644	19.6191	36.2459	63.4797	49.9845	63.0474	68.8899	52.5954	7.7746	77.3999	73.3023
	84.4206	97.8675	11.8583	81.4291	63.1145	15.1532	16.8571	58.8993	52.9698	31.3801	63.5301	33.0585	10.7728	84.3681	77.3999	44.1028
	53.7764	7.51486	21.9869	88.9503	64.6843	80.5173	40.5013	64.5473	52.6414	90.294	63.5301	18.327	62.1414	47.9986	14.8195	79.8365
	63.6246	89.3988	42.8732	86.4825	52.0858	88.3097	9.71557	41.7311	8.66526	72.4511	62.243	82.8258	53.4552	46.2554	14.8195	34.34
	65.7786	86.2418	42.8732	55.6167	64.2949	57.5526	53.7221	3.07787	63.4738	39.0356	63.7468	29.1316	62.1828	42.1524	74.6066	83.0218
	58.002	92.8387	80.7477	89.8016	63.2398	104.994	9.85376	89.4204	8.61827	52.1723	62.4547	53.4947	87.9036	41.6698	74.6066	61.5893
	58.002	98.5009	64.1121	36.2802	62.5279	63.8045	62.1344	33.1408	52.7467	84.3627	62.6812	38.5748	88.1911	103.043	77.3999	83.8127
	70.6914	93.1783	75.9726	68.6136	61.9275	102.524	74.3407	83.6381	103.055	49.4594	62.9759	30.5983	103.985	38.4432	77.3999	98.5541
	101.453	81.2984	75.9726	31.9921	62.6326	51.0874	18.0657	42.9476	103.089	86.2293	63.9228	37.2076	103.663	36.4133	14.8195	55.6069
	53.4384	54.2644	74.9691	77.2239	60.9062	85.4223	74.7682	31.389	52.7933	26.9496	64.3692	38.045	53.2236	20.5612	14.8195	81.4459
	51.9911	52.8137	13.0495	66.8979	79.7118	50.1824	74.1086	49.6887	9.86861	76.7554	64.3692	84.564	76.2378	2.12487	63.5864	82.6623
	68.5657	73.6127	13.0495	29.4053	79.5875	67.8899	16.7638	30.5415	63.014	50.8859	11.3568	87.5248	85.4346	17.8552	77.3999	60.5303
	69.3191	88.4504	13.5635	88.6686	56.3014	91.5226	62.9397	76.1833	18.1517	27.0717	11.3568	50.2435	79.1373	27.5165	53.0888	17.1317
	52.5153	98.3664	70.1306	106.377	57.513	67.8979	62.1344	95.3756	21.6903	19.4079	77.0602	86.7968	84.9889	34.4869	53.0888	82.714
	64.1997	80.5254	58.0331	50.2989	63.0615	70.0136	9.53407	72.6014	63.1557	66.1943	77.0602	32.8064	53.2628	76.3069	64.1067	20.9508
	51.7978	54.7754	88.2263	97.3189	63.6428	59.9619	65.0039	35.3997	52.7467	37.759	77.0602	29.6458	32.076	41.9361	64.1067	58.9406
	53.8719	99.1948	43.7094	63.4819	23.1674	41.0913	65.2599	82.479	40.4869	91.2445	57.5795	43.8566	64.8872	27.8164	64.1067	46.1336
	69.6722	72.4975	68.9144	37.6325	23.0162	89.07	62.9013	63.8567	40.0379	70.3433	57.9698	29.1899	21.1639	74.9256	64.0127	76.1392
	69.3014	62.9099	42.7981	98.0607	22.9584	22.7707	88.9913	84.1437	62.0259	66.6827	27.003	12.8694	41.9607	51.9043	70.6754	79.6163
	69.0532	70.8639	74.7372	18.74	58.0478	32.5598	62.9013	56.0994	62.3862	52.8412	45.156	27.6025	92.9933	56.3529	70.6754	77.1432
	83.1412	47.1414	58.9536	50.4027	57.2771	73.9043	88.9913	59.7409	70.4342	49.9084	12.6666	40.8323	63.5956	90.3499	74.2708	37.0382
	63.0267	73.8681	67.1365	48.7631	59.0897	64.7255	9.20345	53.0827	70.7079	83.8714	57.0336	30.6738	62.529	38.3154	74.2708	49.5597
	77.3128	91.9418	67.553	72.42	62.8766	86.8948	49.5403	32.8105	70.1304	61.1201	63.8438	41.1081	58.6422	92.7474	87.0952	97.4168
	76.4521	86.8947	58.9541	64.4697	59.2416	81.4036	49.4778	89.4931	54.0119	47.663	62.8861	79.2194	89.2803	94.9423	87.0952	92.1202
	76.9223	109.725	77.451	19.5912	42.3302	26.9676	49.5403	50.3426	54.0119	40.229	63.9691	56.7069	46.4906	16.2313	14.6123	89.7516
	68.8303	81.5275	51.4712	22.3167	43.0606	37.8844	35.5622	18.3257	54.0119	46.5984	63.0177	36.2828	66.2601	59.6284	14.6123	85.4381
	90.8903	32.303	63.2592	95.9058	10.8238	57.949	35.0542	67.5593	53.1631	54.9817	63.0529	88.2413	67.1108	34.1507	74.2708	51.2185
	91.0313	86.5378	62.2964	106.389	11.1532	70.674	62.5436	44.3008	62.2134	12.7947	62.8861	86.7013	64.9355	90.2147	14.8195	90.3736
	10.3176	96.7412	63.1024	53.702	11.458	18.92	62.0012	68.8241	86.5267	69.2784	5.6182	56.1281	64.2168	36.7106	63.8679	104.388
	41.3298	72.3308	52.3463	82.1589	11.458	96.6659	61.5816	79.6612	31.2324	49.5298	57.8798	61.0617	43.6981	88.974	63.8679	95.2962
	54.3447	70.4634	52.3463	23.6541	96.0466	79.1761	62.2468	70.992	62.4608	100.532	53.7922	20.2503	43.4774	87.2467	63.8679	98.9065
	70.0543	82.5758	82.5223	46.03	92.1875	64.3787	60.4241	74.6242	52.7339	64.2509	54.3696	76.8333	65.761	31.952	73.4136	97.6261
	69.5746	57.5073	87.0053	77.103	13.4259	104.68	61.9387	62.752	53.983	68.4686	10.5006	12.6286	57.0512	40.057	59.0366	40.3269
	70.0543	89.9808	41.8995	95.2682	96.5694	45.6087	69.5301	26.5084	63.5428	62.1441	56.7826	52.7904	12.086	32.7584	59.0366	76.3591
	45.9667	31.5349	11.2321	79.4764	92.7931	48.6527	75.0153	74.0218	63.0575	21.2368	58.0735	39.2292	12.2899	71.3025	63.2327	77.2106
	45.9667	17.9682	43.1441	54.1339	92.7931	23.8057	75.0153	38.8859	52.5611	61.5425	56.6559	81.9829	90.2633	42.6112	63.2327	88.7671
	89.1552	88.3929	85.4708	71.7152	64.0837	79.3688	52.6995	18.7452	52.9468	81.4929	56.6559	19.2548	89.3695	83.839	59.0366	45.634
	64.3212	83.4979	51.4919	62.4513	64.251	53.1759	81.1083	54.1836	10.249	77.5236	6.73932	51.2552	10.7295	9.40437	65.8884	46.2926
	48.1971	63.4584	52.272	62.5857	48.0401	57.9956	82.3712	98.8499	13.4138	42.1906	6.73932	86.87	12.7235	59.3915	65.8884	56.4855
	32.8605	98.1945	88.4978	60.4981	15.4595	49.3488	69.943	79.2952	10.249	73.5159	62.7052	50.9644	11.9163	25.1476	65.8884	97.6653
	20.5812	72.6651	89.7866	100.212	15.4595	28.1877	70.2478	73.7363	73.2438	33.5169	57.1436	21.6984	104.058	6.9901	47.0397	102.928
	88.7294	39.5754	74.2166	89.5559	63.7855	78.8285	12.4496	62.3314	73.2438	109.692	56.9707	48.4556	102.877	24.6222	47.0397	37.5776
	52.3597	83.7201	76.3154	85.3302	63.224	55.7634	12.1543	68.2865	12.0781	50.5336	62.7267	37.4828	57.6846	92.8789	47.0397	101.873
	24.063	14.499	64.4676	92.4719	62.8013	33.7794	13.2296	100.546	62.3862	23.6419	51.7025	60.4087	56.0791	62.3253	47.0397	61.4938
	64.5034	28.1063	64.5521	87.6704	66.0481	21.045	71.2139	83.1317	85.9407	34.6665	88.6121	40.44	41.5805	38.0829	47.0397	49.2304
	63.9259	41.6449	5.55995	67.9751	55.1943	72.6092	62.5275	86.1986	64.0779	27.3196	87.3594	17.091	90.0734	24.3288	52.6509	60.1913
	101.47	4.64231	53.6107	72.6038	66.0481	56.6303	62.2192	54.6326	63.8216	44.9809	87.2041	63.4881	52.1874	37.8725	52.6509	75.7357
	101.147	87.172	83.75	24.2891	67.1689	16.5764	69.7178	65.5586	63.5453	53.4409	88.4167	33.9028	9.28571	58.7473	52.6509	69.019
	52.7246	70.1979	83.75	84.0859	67.1689	54.874	69.2575	54.2737	64.6176	48.4618	96.8929	36.2064	7.92318	20.7791	64.0215	44.9994
	86.4529	56.0486	84.7372	52.9629	74.0571	50.5831	13.2193	31.044	64.6176	58.0382	96.8929	46.0983	59.4468	98.394	64.0215	87.1851
	72.4226	64.6253	83.75	51.8231	54.4205	53.9436	11.4108	48.6536	63.8359	13.3988	91.0394	44.7324	17.6808	14.8918	64.0215	91.5184
	79.7112	96.223	68.5769	83.8187	32.0174	74.6527	91.5913	71.1636	63.4382	54.8795	96.8929	72.3787	16.5605	71.5704	64.0215	43.1767
	40.3444	87.1362	67.9238	98.7257	12.9206	76.0768	69.3884	28.9377	63.4382	69.7623	45.624	60.6385	18.1621	89.9471	64.0215	88.2922
	39.4325	77.6357	63.2199	97.5065	64.3813	32.0683	91.5913	68.023	63.4787	67.4779	57.8274	23.8216	16.1887	79.2411	64.071	90.0944
	57.2055	94.5761	63.9046	96.616	65.5942	77.246	92.1221	9.67204	64.2833	17.9267	57.8274	45.0275	57.9904	90.1933	64.071	105.019
	74.9925	48.7685	65.9385	51.6932	64.6485	37.1343	53.5825	51.3203	11.9307	50.2353	63.5975	78.9817	61.0989	31.3332	17.8697	76.599
	18.4422	37.2204	23.7666	84.4062	62.7658	57.2285	54.2109	81.935	67.1471	71.6911	63.6039	86.9172	51.9781	45.0105	17.8697	83.2695
	93.2651	77.4342	44.3551	86.3814	62.7658	25.8874	73.4479	46.0254	66.5519	74.6776	63.6039	15.4668	63.5592	28.9114	63.6293	31.5819
	93.2651	71.1322	76.0518	55.9901	62.7658	76.5536	52.4052	28.4246	63.6347	17.6655	64.3227	43.8738	64.5692	11.3812	63.6293	59.3079
	82.0648	95.1638	76.0518	81.915	63.6818	61.8492	53.3118	49.2547	73.9776	69.6603	63.8919	17.9928	64.2753	40.4931	87.0646	80.0636
	81.8543	88.3545	10.3133	80.2558	64.3888	54.1996	53.6874	81.5962	63.7887	84.1106	89.8333	54.3062	61.4586	40.5365	87.0646	97.8143
	100.581	82.5361	14.0111	47.9732	63.4154	60.8688	53.5176	82.6696	62.867	39.8502	52.1343	76.9913	62.6502	99.9855	24.9401	64.554
	70.7648	86.3364	43.3472	53.7199	62.7577	30.3228	53.3165	40.1457	12.2815	61.7798	16.6848	11.6084	91.7445	24.8897	24.9401	90.4184
	63.2599	71.1041	53.0538	59.7767	63.3161	83.8662	10.4088	38.648	62.1436	57.747	73.6131	87.6121	91.9857	49.1291	11.1606	31.7291
	80.1823	74.8623	12.0792	66.7077	62.8339	89.1218	52.4306	90.0869	12.6126	37.8282	62.6855	79.8362	56.1323	57.2767	11.1606	64.1055
	80.1823	70.5785	12.0792	63.0545	62.7421	56.7682	62.3176	46.4081	46.1954	60.5941	102.6	38.9927	57.2989	54.7021	11.1606	66.5075
	59.1494	56.461	38.6728	57.8484	62.4096	64.861	61.0452	71.1236	63.3925	19.8076	102.991	60.3746	64.5628	56.1012	11.1606	8.0452
	59.1756	90.4746	53.7697	24.1984	52.5359	98.8733	51.8703	16.8229	75.8621	105.301	61.7557	49.4492	64.9965	23.4782	11.1606	58.0382
	6.22889	78.2538	53.1808	85.8946	53.4721	67.2564	51.8703	44.406	46.0946	52.194	62.7682	34.5215	42.2588	61.3059	11.1606	21.4463
	61.1273	48.7189	53.7697	58.9515	62.9973	70.2	90.1978	64.1034	20.6514	49.4667	74.9242	38.0694	85.3015	61.7392	11.1606	83.4275
	5.29864	20.9178	63.087	53.8128	91.2053	57.4276	70.7766	23.9943	64.1011	51.0729	74.4185	76.3081	41.9081	73.8286	25.8107	83.7281
	66.2575	29.3456	63.8887	55.4946	71.0434	38.2026	62.4895	62.5972	63.9435	24.1262	74.4	48.2158	63.2994	16.0197	25.8107	97.9564
	64.1544	62.4868	62.877	61.4272	62.9973	85.8746	90.4595	17.1723	52.875	86.0135	74.4	67.4388	62.3733	39.9786	31.7374	81.8394
	63.0024	90.4669	63.4256	51.7921	51.6954	83.3096	90.5598	65.7748	53.4519	52.1749	16.2805	27.679	54.4617	89.017	52.6509	70.6845
	64.1615	69.2453	32.9297	37.7	51.6954	62.2786	63.271	36.4548	103.666	87.2008	11.3747	38.5943	80.1925	106.441	52.6509	44.6872
	63.0024	83.8083	29.7449	84.3004	76.5252	26.9259	63.1856	42.2174	103.651	76.1379	10.4224	71.3227	109.004	79.7006	13.2885	100.545
	65.8184	42.989	55.8955	79.8618	105.303	74.7272	64.485	63.4579	61.6311	41.8946	11.0853	73.8473	52.2137	47.0459	40.7798	47.3327
	64.8704	87.6461	55.2482	90.947	105.303	19.2604	63.9742	56.5476	61.8174	33.7369	64.5706	65.4042	79.8371	19.3052	76.6401	90.5252
	66.5631	77.4939	54.374	63.0346	61.4587	29.3769	63.3921	17.4114	65.9297	39.3848	64.5706	69.4789	80.1619	81.5119	76.6401	59.9844
	65.5319	55.9501	62.7819	95.5449	62.0087	74.6367	61.48	44.6313	64.3665	19.1799	10.1336	82.5353	63.4367	13.4842	76.6401	52.6566
	65.5319	89.0214	19.2165	69.0668	67.0223	106.927	61.48	51.3973	63.1567	94.4339	10.6153	44.9245	62.0763	77.3435	76.6401	103.331
	11.9033	72.0477	62.5682	73.4916	67.0223	49.2919	61.48	66.5387	62.5963	81.9109	53.3318	23.1808	41.6414	69.9076	76.6401	43.4927
	12.2682	69.315	72.0788	49.1007	89.6186	84.5583	61.4648	56.486	61.9111	67.0427	53.3318	60.1786	75.3489	45.4357	63.0522	62.7068
	78.3473	35.5605	40.9879	11.7158	89.6138	46.755	64.4415	68.9041	62.4874	70.8277	53.2106	56.7551	31.0076	14.4567	63.0522	50.7112
	78.3473	86.2432	40.8728	49.617	69.4007	40.9975	61.4648	60.7829	116.077	53.1462	42.4036	67.0277	29.7321	12.4715	53.7351	74.8012
	78.5972	90.1373	64.3986	61.4704	69.6301	63.4257	65.9425	30.5756	116.077	52.3459	42.2522	82.332	94.5963	97.7697	53.7351	86.249
	52.8648	83.9963	64.3986	20.6395	69.7792	35.8995	52.3386	94.2507	116.232	32.6729	42.5842	38.6769	69.8081	70.0002	41.6414	78.5211
	52.8648	56.2626	24.3994	103.575	53.6925	22.872	52.3386	39.0996	103.452	83.4601	62.6021	93.0595	109.245	51.9919	41.6414	81.5603
	52.1646	75.0447	27.5013	90.8907	103.865	27.3457	63.1878	26.5935	36.4918	37.5037	61.8759	52.5659	59.6465	58.9394	41.6414	81.0787
	52.1646	98.0283	41.7163	73.2274	103.851	77.3213	11.0405	16.7926	103.967	78.9194	63.1469	56.8354	59.7352	87.5844	63.3669	83.7511
	23.678	69.6017	55.2174	77.0348	62.3917	50.8229	11.5228	74.9266	103.776	90.2082	63.7313	71.9465	53.1767	82.6852	63.3669	36.8766
	54.0576	61.3067	51.5184	83.5907	62.8992	53.8111	77.1515	60.3566	103.485	44.5456	52.0801	67.7502	6.22484	60.149	74.6635	50.5978
	53.3257	35.738	41.2057	84.5189	103.95	26.7507	63.3257	72.7029	36.7991	98.8548	63.7313	20.9928	62.1696	29.4563	74.6635	99.6279
	63.6287	68.6662	54.9902	68.7048	104.03	34.9241	40.6521	12.0818	37.1097	76.5195	64.1929	20.7299	63.8518	69.851	64.0083	74.1498
	64.6328	41.7392	85.1916	59.7283	103.556	88.2241	9.92394	77.5586	103.758	67.7785	12.2065	88.0465	56.0878	29.6694	64.0083	76.3313
	64.6965	93.5228	51.6814	27.8705	103.556	77.5812	9.92394	72.8225	103.634	38.187	12.5258	69.1336	64.2696	49.8807	64.0083	90.5419
	57.853	57.2089	54.9902	77.584	103.691	74.8888	75.1166	15.7221	63.6172	65.4623	11.277	70.3729	55.5979	56.9562	66.2245	65.2852
	61.5619	97.4493	85.1916	76.5623	103.691	55.7736	70.3824	83.3104	62.2065	47.798	63.811	39.681	39.5713	77.6334	52.6509	50.3503
	61.5619	92.5614	45.0477	100.713	107.854	97.2307	69.6664	37.9119	62.2065	30.0762	51.9498	42.4317	88.997	44.9906	52.6509	58.7876
	6.95711	60.6112	49.5658	84.2206	18.8062	76.3078	9.92394	66.6483	63.3624	39.4787	63.4072	90.1075	63.3224	43.9834	52.6509	65.8945
	62.1484	79.1993	54.9902	91.6359	108.188	34.5716	63.3257	87.8253	67.5564	53.184	63.8993	50.3762	56.4796	90.1093	52.6509	41.1939
	55.6639	58.7827	51.821	96.7277	108.048	42.8625	63.3257	87.2517	67.5564	29.9727	63.1758	28.7501	72.2564	53.5359	64.6902	111.486
	12.455	35.8564	87.1671	80.2839	64.8033	68.291	63.2253	86.8235	61.5106	42.259	51.9458	32.9973	73.1266	32.9729	64.6902	97.8988
	65.3514	58.1297	86.4902	69.173	62.6984	70.3251	63.3921	34.0812	61.5106	69.7504	53.1484	89.832	51.7156	52.0703	64.6902	36.4793
	12.4501	101.836	30.6271	10.5101	62.6984	45.646	63.5109	16.2082	103.547	88.2156	51.9458	62.0281	11.0746	26.0108	64.6902	77.1599
	54.7702	79.8098	39.544	61.9752	61.6866	16.7773	70.0762	48.6875	98.0418	27.8337	63.811	70.8095	38.4863	27.6368	64.6902	45.1762
	53.3141	104.451	39.4723	102.764	61.6866	88.3779	69.8057	66.8532	72.8937	45.1377	10.8821	64.6337	41.8284	28.5335	64.6902	98.5207
	54.0528	61.7638	39.6624	20.928	69.1626	108.586	103.614	93.9796	103.714	65.3983	10.8821	83.2556	80.2958	81.121	64.6902	29.3715
	65.3514	77.5795	75.4722	52.4147	69.46	92.0916	103.705	42.4621	97.7879	49.146	63.7977	72.0997	97.0667	87.25	63.5895	15.4419
	73.7755	51.0263	77.5107	4.51135	69.6756	61.3472	70.1175	72.3727	97.7879	89.1601	51.5751	19.4309	58.5178	47.8478	63.5895	95.5161
	41.7531	54.4802	86.8996	57.3108	70.1366	86.2161	22.2098	48.7189	89.6112	41.637	51.7012	64.3334	80.8398	37.559	63.5895	44.1926
	62.2062	77.672	86.8996	82.0464	91.8598	86.8123	22.5767	54.2779	91.2183	95.6006	63.8133	49.6788	66.8804	70.6969	63.5895	85.3854
	62.73	38.7086	86.3708	30.4423	92.7332	77.1205	90.2541	70.0797	102.771	27.0993	63.6436	29.5282	54.1056	48.6699	87.5059	40.3544
	64.4493	50.8448	52.3276	97.3047	61.3583	70.6699	91.0997	56.3104	103.692	58.831	64.413	33.1585	28.1981	38.8417	87.5059	13.2687
	64.1225	41.0138	50.997	81.807	61.3583	44.85	90.2541	37.6287	63.2844	57.4646	63.4806	24.9281	80.2937	84.8935	63.906	51.4731
	64.4493	71.7924	90.8099	60.3463	62.9997	66.8754	62.0942	11.5367	61.9502	60.5127	63.4806	36.2395	82.4704	63.1127	63.906	81.2565
	65.7706	98.6097	91.1009	78.9854	63.3369	74.331	69.6787	79.7712	63.2015	93.3353	63.5754	25.1256	63.6785	101.455	52.6611	15.7528
	11.7036	45.4907	69.8127	83.759	55.3111	47.4227	68.3481	75.3726	63.9005	94.1188	63.4847	33.8653	63.5114	53.2517	52.6611	48.2028
	23.0835	59.7719	69.6562	75.728	62.9349	80.4786	69.6217	69.741	103.598	30.205	63.7899	72.7699	52.0638	30.4685	52.6611	88.1282
	52.112	68.9386	102.95	38.1952	62.4024	50.6241	85.7978	72.6408	103.922	55.0051	64.3582	22.5374	11.749	66.9184	52.6611	89.9559
	54.0528	65.9798	102.531	90.8662	62.7608	63.5562	85.9253	43.9026	62.6796	88.372	63.5023	76.3868	63.3377	64.2081	63.4456	75.4583
	54.4722	70.8113	61.3422	39.1428	102.656	50.3337	52.0961	23.1897	103.72	37.0625	63.2592	43.7732	52.2816	30.065	63.4456	105.284
	13.4669	47.9691	60.7816	100.037	103.622	41.8105	52.5014	67.1248	103.678	67.6443	62.6123	57.3687	52.8134	51.3175	63.8798	101.484
	64.2422	63.4552	61.8587	52.2161	103.232	44.3888	70.335	75.1139	103.339	29.0873	62.5823	25.9961	63.9772	59.5695	63.8798	54.8391
	64.0493	65.4723	63.8068	80.7674	103.641	20.946	70.3568	92.047	103.697	57.2734	57.4977	24.0438	13.2865	63.3869	63.8798	94.3012
	11.3571	63.9507	64.3138	58.8658	69.9636	83.5361	51.6376	24.42	102.865	57.5604	57.657	34.5558	13.2821	44.8603	63.8798	5.83699
	11.4775	17.0659	19.1282	58.8317	69.9636	77.8687	70.4489	63.8611	103.108	51.1858	58.1369	45.2171	51.1584	21.5836	63.8798	95.0352
	10.6727	49.4121	19.7499	81.1363	46.6721	81.7084	70.913	34.3028	103.041	22.3373	57.6766	84.9716	60.5164	48.2647	82.3498	89.59
	64.7744	66.5606	63.4905	13.1485	47.3218	75.198	69.2973	36.2735	103.404	72.9671	59.2172	13.228	20.5578	73.8578	82.3498	51.8867
	65.5168	90.6915	62.393	59.6449	63.3441	82.2796	13.5268	72.1399	62.5796	81.246	59.042	2.74472	21.763	30.5503	63.4032	46.5082
	62.4885	76.3288	63.5661	94.362	63.3727	60.9258	13.8034	57.0527	103.935	72.9396	50.4658	38.2838	21.64	15.4266	63.4032	41.3251
	63.6842	94.8173	70.466	94.3531	63.8505	30.0347	70.4547	38.3799	103.992	23.2341	50.4658	49.7914	53.4564	59.6315	82.3498	108.768
	63.2012	66.9658	70.466	88.2179	61.579	77.0596	70.7175	18.5465	104.003	37.7648	62.3903	77.2078	63.0224	87.3514	82.3498	56.1433
	12.0545	31.9003	70.4419	83.4621	70.0008	31.4014	70.1038	86.3181	103.803	33.4706	105.693	89.4583	13.3023	23.4374	63.6802	90.7862
	67.898	40.3086	70.4419	52.2725	70.6817	110.943	70.3612	12.9349	63.6051	53.9477	63.4044	7.22125	60.1515	45.6232	63.6802	86.6261
	64.3277	26.5226	71.4895	51.0614	72.4001	26.2194	70.9751	85.1653	62.7599	39.3558	62.9822	33.1581	48.6669	19.9522	63.4079	22.5843
	53.3037	63.762	70.5849	70.3528	90.1334	51.4098	44.6581	69.0594	63.1786	57.3029	105.638	69.0388	11.6089	55.1234	63.4079	75.074
	75.9321	103.952	68.6553	24.6991	62.9549	88.5577	44.4066	99.7496	9.77799	48.5892	64.1749	19.7312	63.3966	39.673	63.4079	41.5112
	12.4982	95.9373	69.6035	87.2327	71.6734	62.7197	7.99687	66.2047	63.0214	3.3607	64.1749	86.3511	63.1821	41.6659	63.4079	83.2999
	63.6818	87.3752	64.6302	25.3374	63.3425	69.7394	8.91091	35.0921	102.77	89.608	64.1749	58.9091	10.6187	25.6283	63.4079	88.4471
	54.1101	96.2401	64.6302	42.6591	64.0142	75.0529	62.3845	105.129	63.2693	92.0604	64.1749	27.8514	9.81465	58.7919	57.3702	73.2674
	73.7755	92.9464	69.9415	65.6009	70.0647	90.4207	90.8145	55.0705	63.4707	57.6538	63.9218	76.0563	74.5241	87.7625	57.3702	94.7475
	13.3885	71.1211	69.9441	88.8062	69.4707	77.3354	70.9708	79.9064	63.5101	21.884	64.8778	68.9932	64.0847	37.3467	57.3702	73.0864
	14.5033	27.9042	70.1744	55.3188	99.1299	67.0502	51.4536	42.9704	62.7865	79.4072	64.8831	77.2313	63.9305	27.7317	57.3702	65.6906
	81.9139	77.801	61.818	21.9991	74.5815	65.045	69.3454	63.681	35.5353	86.4679	63.8583	30.5873	52.8116	41.1456	57.3702	80.459
	81.8847	45.9557	61.731	33.578	69.3368	30.2166	69.9416	1.24571	35.7707	81.0601	63.5201	58.7758	62.9357	78.841	64.095	60.0761
	74.114	51.2346	62.9276	40.5153	67.9749	98.7732	63.124	48.1627	71.1744	90.1395	63.3241	36.5026	10.9962	84.2889	64.095	97.2768
	13.2195	88.5878	52.777	61.2844	69.3259	82.5127	62.2128	92.2128	33.1528	67.6167	62.354	87.151	63.3669	85.713	18.4629	32.6611
	63.6005	76.766	54.3495	77.2131	92.7904	54.4031	62.5564	51.3101	52.6142	54.6301	64.6637	91.4227	11.4984	53.0512	57.3702	49.5001
	63.6005	91.7218	65.3161	90.6551	91.7392	20.9564	63.5633	20.1937	63.7199	51.5778	53.2711	62.0812	12.8367	65.1808	64.1543	53.7477
	61.5787	70.1872	62.2268	30.6411	68.7924	56.2446	64.0759	11.7652	11.1405	41.9428	63.8161	11.8101	46.9247	16.5573	64.1543	41.997
	61.2373	81.8044	86.1617	36.5741	69.2298	68.2133	63.1777	15.5957	64.029	32.9268	64.3278	41.2515	53.1335	8.25681	64.1543	42.8834
	29.1776	35.7078	86.0439	89.1321	70.2799	71.0759	50.9781	62.0201	11.1405	60.7499	64.9994	33.3629	63.9387	81.5059	64.1543	50.0365
	28.5828	91.1073	52.4063	98.6048	69.743	58.399	64.3868	97.0161	9.77799	85.9324	62.9822	84.4539	63.559	70.5225	64.1543	55.2597
	21.6144	66.0553	52.5755	68.2095	69.3312	41.9986	62.8945	75.6256	51.982	63.0589	63.2128	28.7698	63.3256	28.5344	11.8339	79.9407
	39.6833	86.6712	95.352	79.7409	11.7347	87.9359	53.6838	85.7236	70.7161	63.0913	6.97674	21.0993	63.7154	29.3338	11.8339	88.1347
	31.8988	78.505	40.9833	76.5513	11.7347	57.99	64.0112	56.3347	20.196	73.1744	64.1773	58.5239	63.5232	34.9745	41.1005	23.0932
	31.8988	89.2939	95.352	82.4669	103.548	73.8184	70.0584	73.5164	54.8433	37.8425	62.6979	91.3859	12.2402	27.3983	41.1005	28.2412
	11.8802	26.0271	87.5153	47.206	103.548	81.0571	70.0584	68.3441	54.4553	41.7415	5.73572	40.9298	12.0354	70.179	35.0757	78.9996
	21.3108	46.4481	61.3422	68.3318	103.06	31.4486	62.4655	36.6421	9.77799	53.7562	66.1559	78.0503	11.2988	27.9497	35.0757	93.2869
	80.4392	13.9973	62.7224	102.747	103.569	59.5713	69.183	43.8161	61.8661	85.7963	10.7677	72.6465	65.8201	11.3431	41.1005	34.4819
	81.0434	70.7926	63.1739	27.7983	102.842	58.233	9.9316	69.914	62.992	85.6654	10.7677	25.9605	61.2653	79.7726	63.628	108.555
	14.4156	17.0783	52.169	61.263	70.2665	50.1623	66.6903	50.1723	63.4333	78.3556	10.7677	13.3418	52.9457	15.637	63.628	79.2113
	13.3643	87.8089	63.3526	50.4165	70.2665	71.5166	61.6573	72.2922	63.4333	91.7546	11.8821	34.0835	62.4483	65.6603	63.628	83.7314
	66.1027	58.5649	64.2995	68.0292	61.572	46.4901	71.0031	91.0325	64.337	72.0477	11.4396	43.2692	61.7123	32.1989	63.628	33.9677
	64.8534	54.2511	31.3316	67.998	63.271	55.451	71.0031	42.9842	63.6161	41.9334	14.0364	22.3435	22.0659	71.5218	10.6858	37.0982
	66.1027	74.8898	30.8053	41.9483	61.8379	66.8956	61.6573	49.5823	57.5697	45.0438	12.8575	1.9128	41.0814	36.7219	10.6858	89.4319
	66.1027	42.4511	30.1509	79.0076	62.6283	37.6385	53.2348	23.346	57.511	67.5162	56.922	56.6783	27.6304	76.9383	53.71	15.211
	10.8015	99.6849	63.0788	50.4932	63.6093	44.5391	53.7098	89.6294	20.0514	79.4821	57.0714	25.5653	39.5995	79.6316	63.6737	81.8238
	10.9215	76.3113	63.0788	109.071	62.8835	99.0234	53.4402	4.68729	19.3973	11.1079	62.3248	18.9859	56.241	74.7241	63.6737	53.9954
	10.9699	89.5567	62.9305	95.1006	55.7367	75.653	63.3895	49.2463	103.591	70.5727	61.7151	11.8377	31.9545	50.4264	58.1452	101.487
	11.6125	32.7333	62.6463	58.6509	55.8816	66.2651	63.548	25.9227	10.7203	67.2624	11.6117	68.1593	91.2323	84.7662	58.1452	91.7821
	64.1186	95.4384	62.8325	29.8312	55.7367	71.4104	52.7784	43.4818	108.531	65.6001	11.4541	16.1787	46.6899	49.2268	62.7052	91.119
	63.9691	43.5212	62.8389	63.428	83.8924	104.159	51.9577	63.4307	54.8868	87.5341	11.6117	53.0343	61.9371	50.2092	62.7052	33.3681
	64.2108	28.2805	51.8918	69.5168	83.9051	46.7574	62.2621	90.9081	28.2226	84.3435	11.9759	66.7005	86.7522	80.627	62.7052	48.8839
	16.5489	82.9808	50.7817	82.0452	53.3039	72.3561	62.405	98.9505	63.2954	100.656	12.5102	82.9651	81.7746	47.6015	62.07	30.8537
	16.7427	31.581	21.7912	80.4171	76.0232	35.6222	62.3933	74.536	54.7604	65.5534	11.4541	43.3307	7.51374	24.4806	62.07	94.4222
	17.6379	27.4289	10.8916	69.8373	62.0144	10.6595	62.8603	62.0401	79.3074	95.5468	63.9252	33.4123	87.2734	13.388	64.8105	36.4079
	47.9836	70.285	11.4123	100.424	55.2515	59.0325	61.3902	62.7443	62.6723	33.5291	62.9408	22.7628	12.0716	18.3776	64.8105	70.323
	63.5884	114.598	21.7078	70.1943	55.7927	35.5778	61.0688	46.1616	20.5597	94.6765	62.2581	67.4659	86.9228	21.9729	44.1373	106.711
	46.9899	18.1272	51.8918	55.705	63.7031	44.6255	63.2699	71.0617	20.5597	66.1677	62.0699	58.6423	77.6065	43.8882	44.1373	61.8926
	68.5593	93.0154	51.8918	82.6783	63.8744	58.6151	60.5219	32.4929	63.986	79.7375	62.4927	80.2312	54.3357	44.7064	62.7052	92.0568
	51.8605	85.5058	21.7078	78.2803	61.6167	34.3791	6.14436	23.6109	63.7916	71.3902	61.2334	22.6847	51.5029	14.6577	62.7052	93.0975
	68.474	26.7803	53.2205	99.9312	61.6881	56.7225	6.14436	68.4472	50.9892	13.8931	61.2334	51.9971	63.7441	30.0871	62.7052	63.6973
	50.9969	86.1785	53.2205	90.3376	61.6162	74.0238	64.3728	8.56519	50.9757	35.4375	63.7951	53.1617	63.7475	83.3374	51.7139	26.6914
	6.29648	78.3161	63.6966	52.4393	84.0192	66.365	64.3409	78.1211	50.9892	47.7758	54.315	28.1213	58.1531	76.7694	51.7139	27.9194
	52.6831	20.6241	62.9115	53.0586	85.4388	48.1161	52.8604	35.2879	50.5822	52.2386	56.6091	8.0976	57.0521	48.7793	51.7139	81.9419
	84.7678	81.7758	86.4332	89.6918	65.6267	50.9113	63.9816	22.0846	61.0718	32.3032	57.0442	68.6804	59.6855	41.2498	26.4126	69.0938
	83.7981	70.8528	69.7722	46.5401	65.4466	19.6315	63.3848	71.7789	62.8809	86.3306	58.3279	8.82727	77.5763	14.2925	26.4126	24.0736
	9.03708	75.5774	69.7722	86.3095	104.417	41.7308	18.678	61.3964	50.5822	84.9222	55.726	55.5855	77.6423	73.1462	62.8177	69.9324
	8.51371	73.2859	58.6	95.2787	103.723	61.273	83.5223	37.6899	50.5822	72.1336	64.1062	20.2108	64.0316	16.3215	25.0126	46.2662
	58.2177	64.715	63.6251	97.0948	88.8766	53.3092	63.6373	57.7851	63.2314	58.7173	63.5132	22.3075	43.8604	62.8	25.0126	63.6609
	58.2177	101.164	86.4332	40.4727	88.8766	47.6734	52.4257	21.7571	62.5085	84.664	63.2804	84.3277	52.8346	78.4142	62.8177	70.0081
	53.1561	56.414	86.4332	91.6914	88.9888	42.6951	48.6972	80.5306	64.5897	78.3905	56.4631	2.87525	63.3877	31.6596	62.8177	51.8086
	59.1733	64.7674	75.5117	99.8754	88.9888	56.3045	49.3874	52.4968	64.5897	29.9019	103.559	72.1124	75.5122	83.5187	73.6602	42.2401
	32.2722	51.4396	75.5117	83.057	52.9499	29.7415	50.0707	80.3218	53.221	49.9066	103.559	81.0998	65.0152	92.9153	73.6602	81.0567
	83.4657	38.3135	75.8449	48.7448	53.2626	58.472	50.0707	68.7569	53.6932	37.5198	55.2193	75.0102	88.3341	52.9514	73.6602	67.4427
	45.781	61.3013	69.9857	89.3799	52.4737	63.9763	67.5574	13.2898	52.6852	42.5778	55.2193	54.5877	88.2946	9.47572	73.6602	102.706
	68.7413	97.886	21.3869	58.8819	52.4737	42.4488	67.5574	19.8715	52.5273	55.8046	55.576	48.2348	13.1228	76.3658	73.6602	90.6328
	8.07211	72.7781	51.4682	44.2317	62.5151	79.0824	18.6446	43.7939	72.4381	77.3925	55.7358	51.7225	94.7873	27.5652	73.6602	41.705
	8.68166	89.2344	72.6138	60.6772	89.6391	64.1323	60.4108	34.1972	61.5266	41.8462	51.4089	68.8829	53.0531	60.8452	61.5686	41.3945
	72.0707	60.8045	73.0768	85.3329	104.534	84.2851	60.4772	62.7909	10.0194	78.6308	52.4787	28.3941	16.0361	74.9639	61.5686	24.8965
	64.7252	79.3654	54.2527	105.881	69.0343	80.8697	67.975	88.9273	53.1573	25.1254	52.1772	24.1411	16.7289	79.8016	61.5686	39.5323
	64.8438	41.7051	54.2527	52.2049	69.1331	62.963	67.7713	49.3918	72.3392	41.3231	51.4089	30.9302	64.4308	24.6807	64.4776	22.4053
	103.8	85.2471	10.0567	27.0549	64.5146	65.108	62.347	72.6792	10.5542	50.4028	51.4089	86.4891	63.8907	41.4733	64.4776	68.2717
	76.8956	42.2632	10.0567	66.252	64.1416	23.6064	58.3135	81.3669	74.4117	62.7737	52.9191	29.0625	52.1534	14.9861	73.6602	89.8918
	65.9839	86.9573	51.6022	69.1474	69.8043	66.8626	58.3135	38.7325	62.9879	68.1662	63.024	19.4628	7.95064	52.583	73.6602	86.7438
	64.3792	23.1706	51.6022	63.9217	70.253	76.3138	62.347	47.4028	63.9618	60.9898	6.61343	56.303	21.7046	61.8978	64.4776	83.8381
	64.3792	80.2704	41.1879	90.3488	70.347	89.1409	62.4406	68.7525	63.1243	24.5657	6.61343	40.8368	21.6733	98.2834	64.4776	91.9609
	68.7631	91.8705	41.6092	63.3982	69.7953	71.5568	103.539	65.9882	62.9972	87.9235	8.91917	60.8861	65.9793	38.4007	64.7305	84.2746
	70.7297	99.1136	64.43	99.1501	69.9417	53.4949	104.611	53.1792	62.3614	93.3284	8.91917	66.3899	50.4294	74.8434	64.7305	86.6943
	69.2846	82.4201	30.7427	86.3117	69.896	70.8416	47.2551	76.4181	63.4768	96.9966	8.91917	86.4982	75.2237	66.1165	64.7305	44.4475
	68.8226	69.7306	63.2592	74.9328	69.8292	77.7689	47.2551	90.9191	63.2266	73.258	8.57944	6.41468	52.634	64.3043	63.6896	53.4036
	68.1315	99.1834	40.2335	54.4894	94.3668	44.4764	11.8347	75.6678	63.2836	72.5675	65.4653	42.0672	63.3804	70.2077	63.6896	44.9231
	61.6128	93.2741	62.7075	61.9193	93.0386	76.9958	11.8807	36.7193	63.1522	88.3126	7.63556	41.2653	10.7465	22.0225	63.6896	30.5819
	65.3396	63.2529	53.9556	62.145	84.6819	58.172	75.8899	77.0822	63.9537	54.9683	64.7	62.485	73.2438	71.6756	51.7139	55.5114
	62.868	37.0092	53.3255	80.2583	84.6819	36.5001	61.5269	8.79167	63.9537	83.7669	63.1604	21.0421	68.4891	75.1422	51.7139	79.4001
	63.4527	33.65	33.7409	87.7753	11.3418	86.0583	53.1988	21.6583	51.9878	93.1066	63.1604	61.0678	73.4388	85.7284	61.5686	54.0063
	62.1632	107.46	30.8574	53.1083	10.8352	52.144	53.1988	79.3739	63.6359	38.6251	5.79837	64.5633	87.9363	60.5614	61.5686	53.3752
	62.9552	101.254	47.3071	82.9895	52.8792	55.987	63.6779	29.1656	63.1999	20.3039	6.68985	80.1668	23.4355	39.7026	61.5686	37.8291
	13.9066	100.199	47.9497	79.3849	62.9087	99.8127	63.9394	28.1364	62.5632	92.8846	64.0741	32.1115	74.3657	85.5603	64.7305	86.0197
	14.2446	103.229	47.9678	47.01	11.2637	90.9317	91.0467	45.6707	63.0131	58.6735	64.1885	23.0876	111.634	52.7668	64.7305	75.6642
	94.3402	19.1448	10.4947	61.1367	12.1182	84.2671	91.5806	73.2308	62.9183	78.2707	62.8297	21.89	42.112	80.4366	61.5686	21.9666
	94.37	83.8539	10.3459	42.3276	30.9217	63.6549	62.8069	66.1035	62.5073	35.9576	22.9405	20.9468	94.9043	79.4851	61.5686	97.5707
	93.3976	95.831	62.6747	97.1126	30.9217	80.567	71.6373	24.0646	60.5179	69.8132	22.9405	32.6339	87.9049	36.5851	61.5686	81.4808
	63.4636	47.5852	63.6809	85.2953	20.456	30.8037	92.0743	84.5743	62.9399	60.789	62.2982	75.3295	78.7367	69.1823	61.5686	81.3763
	11.8747	73.0472	63.6311	65.3757	20.456	50.4054	64.6858	29.9553	62.9399	41.4406	51.0082	23.1637	80.7701	56.5571	61.5686	43.5649
	50.395	80.8634	64.2469	76.3203	69.9813	55.6883	63.5344	41.8451	10.7777	90.8549	58.471	43.5369	13.7414	75.4951	61.5686	76.5279
	51.4406	58.4714	91.653	92.7105	69.8865	70.7236	62.577	44.0465	10.7704	62.9136	58.471	32.3655	69.8476	87.7767	62.5148	88.7773
	51.1288	52.5538	91.653	103.784	70.3648	79.022	63.1861	95.4102	10.6374	54.2864	51.0082	6.70721	10.4002	29.6618	62.5148	86.2569
	51.4406	45.1955	89.4869	16.9368	70.4668	78.0221	72.6874	44.8266	11.2984	62.2188	51.0082	78.2365	67.4326	48.1355	74.2666	83.9336
	58.8961	94.7447	71.8383	84.4491	20.0172	33.85	63.3333	97.7961	53.061	91.0166	58.471	43.8588	64.065	61.3827	74.2666	87.8405
	96.9945	58.7998	71.4505	90.9675	21.1134	93.7047	45.736	54.464	52.4008	76.9839	63.3205	85.6615	78.4535	85.8249	63.5826	15.5119
	102.943	98.515	61.8965	93.7997	18.6654	76.716	51.233	21.7564	51.7075	56.2817	62.1395	51.5433	62.7628	80.4155	63.5826	13.7976
	58.4496	67.722	84.9252	100.888	20.7676	47.0486	64.1354	35.7521	28.003	34.4798	62.1395	24.6566	95.9684	15.9183	63.5826	64.649
	103.622	88.7515	84.9252	37.1252	21.1846	95.2316	64.7051	25.1718	28.003	39.4106	63.3205	80.1212	53.238	49.2919	74.2666	53.4505
	58.6497	55.5084	73.0618	41.0672	20.7676	55.0326	63.3847	24.1711	28.003	76.6008	62.73	27.9237	17.0929	69.5385	74.2666	54.8094
	52.5735	109.926	73.1511	31.0333	52.9449	27.4879	63.3847	28.8173	27.7139	88.7076	62.0426	26.3934	64.6149	36.4193	63.2601	19.9296
	51.5206	68.9209	74.9949	52.2276	52.9449	91.4497	64.587	34.8756	68.561	106.516	61.0079	86.4153	96.4543	11.374	63.2601	38.1575
	64.4514	80.2874	5.84498	83.0628	98.2235	60.4981	65.3086	52.8402	62.7846	75.0775	62.0944	16.7188	103.628	45.5318	63.2601	81.9729
	53.9998	95.9856	73.8168	79.5808	61.1163	45.5774	90.132	8.52305	68.561	32.9142	62.8921	85.6054	94.656	27.9366	63.5826	94.1576
	12.3151	99.7251	86.6807	67.7659	64.1115	37.8398	69.7572	65.4626	62.7846	91.7175	62.0944	71.2159	45.892	18.0681	63.5826	1.84865
	12.1288	93.8429	73.7314	99.0021	61.4	76.5883	63.7672	68.1392	68.9461	52.5536	62.0782	60.3302	9.86037	37.6715	63.5826	45.9333
	52.2305	80.3688	86.2377	92.8547	63.8035	37.2307	62.5088	63.7653	36.2618	75.2667	17.9256	64.9642	10.0578	12.3126	63.2601	13.3998
	61.2776	84.853	68.3822	54.4495	63.7477	74.2074	46.3422	67.8943	36.773	78.2943	46.7529	36.1279	9.76328	95.0131	63.2601	80.8011
	63.3597	89.6094	68.3822	94.8401	63.775	60.0526	46.9238	52.1044	65.0506	73.0966	57.347	60.1401	10.6829	87.0706	63.2601	67.8367
	32.2827	30.6805	60.2406	71.6248	15.8767	57.8169	62.3123	80.1145	62.7765	24.1333	56.5139	58.0705	10.4816	56.9098	74.2666	95.8469
	31.6179	61.9221	52.2677	88.8157	63.092	97.0164	62.3123	78.7827	32.4837	73.8761	56.5139	87.2968	52.7094	20.0796	74.2666	59.5286
	32.0035	30.5958	47.2372	31.2248	63.1709	66.8436	70.9172	42.1858	32.4837	33.4986	14.8957	70.3663	63.3862	89.238	74.2666	76.8011
	29.2519	60.989	12.4383	104.707	15.0697	84.4617	70.8217	52.1325	71.1395	73.1937	14.7334	17.9804	52.9392	80.5392	74.2666	106.689
	29.9094	83.8036	12.4383	26.9678	12.6505	38.2488	62.4841	109.452	18.1795	61.2968	63.8973	45.8934	11.3951	55.8378	74.2666	67.3075
	69.5362	94.161	60.4617	55.4757	62.9656	47.666	62.4841	79.4626	62.7181	27.5476	64.2315	25.3591	107.038	22.083	74.2666	54.5909
	68.2871	92.0608	61.5392	72.841	62.9656	42.7554	103.77	43.2724	64.0019	33.5365	63.3958	17.333	111.801	102.337	63.8274	70.2828
	15.7545	28.0999	51.5025	68.7021	61.8284	97.6342	103.77	64.6428	57.7144	58.477	63.2405	26.1523	90.3601	51.672	63.8274	26.2748
	15.7545	80.6876	80.3146	100.304	62.0926	64.9139	61.1693	85.2438	39.9524	53.5436	62.7188	58.8344	63.5845	46.7875	63.9823	85.7227
	67.9004	83.2107	65.9373	49.8803	47.6526	37.8832	69.4679	73.7888	39.7187	72.0404	63.4886	79.5431	62.8157	96.4964	63.9823	40.4005
	66.6026	65.5552	94.2755	60.7515	47.8867	85.3896	70.4502	75.299	64.0786	44.0987	63.4886	78.5487	74.1042	86.9506	64.171	86.2267
	79.0181	78.1811	41.7763	88.7557	16.9584	36.3572	22.235	62.2984	63.3904	60.4471	62.0519	30.5408	51.4434	29.7222	64.171	47.1545
	87.0345	45.9416	35.3051	105.476	57.5946	78.4132	10.9818	71.4071	62.1161	28.5317	54.366	84.5234	13.413	65.7113	52.13	1.63329
	86.6094	86.8	46.3174	37.99	76.4422	61.8028	10.5836	57.734	54.6868	86.7545	54.366	48.0498	64.6791	33.0488	52.13	51.0011
	54.1914	40.4702	65.032	44.8487	16.9584	54.4437	11.5952	34.4477	62.1891	56.9967	62.5563	10.6089	102.37	90.3529	52.13	78.8291
	54.1914	107.708	81.7295	79.5229	53.5894	50.244	65.4456	57.2997	62.9447	79.1461	63.72	65.7771	101.662	44.0187	64.171	44.1506
	54.187	92.5294	34.5122	73.1525	12.9109	87.931	65.0318	52.6626	62.0906	33.344	55.115	30.6368	64.0794	46.2886	64.171	37.1529
	62.9353	97.7158	35.1544	40.1232	51.1931	33.9913	90.6398	32.1482	62.0362	82.4817	53.9267	35.1739	64.6149	39.1445	64.171	56.2301
	63.2364	96.3003	72.0481	59.6854	64.3112	77.5047	55.1911	12.7128	10.6971	85.6659	62.1085	61.5116	50.532	22.351	64.171	103.181
	62.9238	61.592	72.0481	86.3382	64.8993	32.8115	53.27	62.1603	11.2293	44.6519	62.6887	77.6863	64.2944	37.7973	63.2591	92.9744
	65.4701	66.4535	24.7527	96.3673	19.0754	58.7437	54.9139	61.1812	11.7279	45.4003	63.3271	50.6958	52.5384	57.1438	63.2591	90.1068
	98.8478	17.0271	24.7527	74.7765	18.8643	48.221	70.278	13.8117	11.7279	38.2084	64.1897	52.3112	20.9528	30.8318	63.8274	87.3461
	98.8478	41.7351	22.9872	87.3031	75.8652	40.2835	64.4329	71.4017	10.6971	33.6122	62.1712	38.2113	73.4395	26.2929	72.8565	51.4985
	63.8114	55.1269	21.8376	33.8639	71.7428	82.8037	65.7677	99.0352	55.0541	52.8139	63.7381	13.4526	84.7037	14.6092	72.8565	90.5895
	52.422	89.9679	82.8573	93.8995	43.422	87.9295	64.4329	79.7537	45.5287	20.8597	63.9071	51.9554	100.313	47.6874	72.8565	62.6382
	63.8645	78.2571	58.4002	15.2261	92.8748	30.6836	71.1294	55.4158	62.7923	78.286	56.897	16.8449	35.7595	50.4583	72.8565	44.8838
	41.5117	69.7	14.5181	42.3815	92.5193	35.8855	65.7677	61.1542	63.6172	34.3951	57.26	27.8276	86.0595	85.4754	63.3727	77.3135
	41.3845	94.9742	91.4393	98.3416	63.0589	91.3263	92.8435	7.0702	11.4499	37.9215	52.8106	31.0881	85.2789	23.432	63.3727	53.7839
	60.9453	73.1625	11.2884	105.365	63.0589	36.2126	93.3067	64.1436	63.4791	34.4801	62.1265	50.7483	81.7483	88.8717	31.7986	39.1257
	60.8188	19.7245	67.4781	81.7752	10.4318	35.6333	64.2179	75.3687	63.6172	59.0623	61.9368	37.4452	81.0451	84.9521	31.7986	83.4734
	61.1601	66.0852	63.9021	54.608	11.0865	49.2208	63.7022	25.7464	63.7586	79.4478	63.4526	32.647	74.8798	64.6259	31.4328	91.5808
	61.6659	69.3313	63.0645	47.9099	53.0416	26.1097	63.6067	18.4059	63.3757	35.3239	65.9954	38.726	75.5331	79.9325	84.0453	36.5141
	62.8123	81.128	82.0962	47.8815	53.0004	73.4972	70.3815	44.8301	12.8874	57.4083	62.2393	50.0141	64.4565	37.5792	84.0453	45.7141
	86.1102	69.6521	64.0732	41.7235	53.0416	64.0331	69.87	103.714	12.8638	44.7026	56.4758	62.8789	56.0553	52.1153	82.4529	69.9038
	83.6579	88.0022	41.6898	70.7025	53.0416	43.3308	62.3041	69.9873	62.9793	39.9556	57.26	30.208	64.8894	47.3418	82.4529	105.136
	53.1829	87.9268	69.1779	56.7358	51.9453	83.2055	62.3041	22.2328	63.3733	55.6543	63.4807	81.5393	48.928	52.1962	82.4529	75.8712
	54.0659	33.51	72.57	83.0431	53.0004	43.3607	71.2774	68.0232	63.2799	45.5809	63.2867	68.6286	66.2027	92.0916	62.9667	47.2845
	66.9431	59.9373	25.7772	71.7497	51.9816	81.3991	71.2774	67.575	56.2553	41.0077	62.8812	88.618	63.225	48.8864	62.9667	72.3969
	66.3655	87.0287	53.0566	104.817	13.7121	69.5389	70.2018	36.7946	56.2553	0.23127	63.038	71.9114	74.8412	14.2988	62.9667	53.8938
	63.4512	37.7818	61.998	76.7499	13.7121	34.5007	88.1237	81.0228	63.9092	54.2487	63.7548	6.4439	16.2178	23.9736	62.9667	68.2863
	65.4346	87.3245	36.441	24.1786	66.3582	51.1815	69.4929	61.4058	52.5595	63.3824	63.2492	65.4086	58.6657	52.8886	62.9667	109.541
	52.3123	46.9467	38.069	95.5102	64.4319	41.5832	70.4792	86.7979	64.118	69.3491	103.351	87.247	63.1832	34.1026	62.9667	65.9702
	42.0689	53.2024	12.7036	101.217	63.1791	59.4246	70.4792	48.5318	63.5068	8.73276	103.351	71.2257	19.5642	23.1713	62.9667	61.3139
	64.281	78.6399	56.9251	73.4639	63.6885	42.5257	68.6386	78.1362	62.7216	73.1426	109.202	29.0087	53.5098	42.1866	62.9667	65.8868
	74.3251	59.706	38.6508	40.2602	62.5261	26.5992	70.4792	17.392	6.88289	59.7971	62.7053	34.2461	41.9408	111.612	63.6752	101.516
	6.52782	64.5607	65.5975	28.9548	62.1415	64.5656	70.5793	46.4058	69.9916	43.1144	8.32334	67.7295	50.9623	55.6573	63.6752	71.1908
	5.43797	85.3034	84.9717	94.3333	62.8029	16.9011	69.87	49.3913	63.8286	90.9373	8.32334	95.0364	64.1131	89.8051	63.6752	54.7632
	33.5809	74.216	61.0367	40.6009	52.3955	86.5656	51.2999	80.8347	7.36036	46.5469	63.9145	38.7535	76.8828	50.8166	63.6752	26.2113
	60.1363	30.4732	79.1566	47.6443	10.9753	54.41	70.8624	24.5263	69.964	53.2744	63.2531	33.6707	40.7007	49.4579	7.31797	100.587
	58.7844	83.8251	80.54	86.2767	52.0886	39.3755	70.7605	63.3412	63.0031	77.2925	64.1733	61.8662	63.4064	77.5609	7.31797	86.9557
	72.2399	53.1795	24.5493	49.3531	52.0886	94.6423	71.0336	57.2746	63.7918	58.4777	56.1189	39.5308	62.4028	77.822	7.31797	74.4977
	72.2399	49.8387	62.0774	50.8409	72.817	92.4462	102.333	51.4036	47.0822	59.7896	59.8347	31.4355	15.3144	27.6666	7.31797	72.437
	71.5999	56.8675	54.1603	97.0464	72.817	76.8453	62.9382	21.8422	47.7194	56.6221	61.2664	25.4858	53.5508	8.78827	63.8164	80.9628
	9.60137	95.1558	53.6283	61.991	92.8543	58.0281	62.9382	65.7858	88.3264	88.4495	61.4965	42.5846	63.8557	31.5635	63.8164	51.8965
	68.9523	80.0302	54.1603	55.272	70.8633	77.8219	53.9749	79.7862	87.9001	16.4703	64.1346	74.9104	11.1716	17.9481	63.8164	68.1259
	9.60137	16.8708	55.75	105.321	63.2312	56.6454	52.6813	35.9285	56.6058	61.9434	62.3079	41.6203	64.0869	91.3068	63.8164	87.7242
	63.2764	63.0352	51.0188	68.6764	84.1958	47.1884	10.4782	12.8385	57.5951	2.52631	62.4707	88.2398	56.7161	44.6236	63.8164	103.275
	62.571	71.4206	51.3466	47.9156	51.8205	86.8626	10.4782	29.6001	66.5855	25.1232	63.027	82.6094	67.8985	82.835	63.8164	40.8384
	68.5597	43.2744	62.1303	80.4169	103.286	52.0569	70.6654	41.5125	69.4978	14.8904	61.8805	28.0268	11.978	54.5897	23.6035	90.513
	91.1655	68.2758	63.3488	82.6124	102.716	42.1597	69.4064	26.475	84.622	82.9782	63.1022	8.43607	12.834	64.4957	23.6035	58.2497
	91.1655	61.3516	63.6726	77.5751	62.5573	80.781	70.2056	52.2344	84.622	37.0195	67.2759	81.8664	104.397	42.5132	23.6035	52.5336
	35.9221	96.7357	63.6726	84.8235	62.5573	71.3769	13.1483	60.823	63.001	51.1424	67.2759	39.7271	103.207	51.7921	23.6035	48.8406
	34.6532	38.1159	62.5469	79.607	87.8659	24.5455	91.3157	71.1668	62.5359	40.8977	62.8823	70.6021	73.5813	14.6677	23.6035	75.3984
	63.5343	22.5082	62.5469	83.4902	87.8659	90.113	63.1683	60.0295	63.203	21.4949	62.8823	39.02	62.2302	22.057	23.6035	50.3056
	63.5343	72.0681	68.63	38.4126	47.2871	80.3587	62.6045	3.15786	64.9791	94.7778	62.5536	52.6432	63.4464	27.7171	23.6035	52.1492
	59.3873	101.537	75.0433	49.2387	87.2098	37.2584	62.6045	71.791	63.9686	63.223	62.5536	25.8402	10.8719	73.2449	23.6035	80.0142
	64.037	75.0848	74.9289	95.3354	63.6264	20.2413	69.8253	41.2007	64.8408	29.1162	62.4348	41.0371	63.1591	49.0926	62.9512	88.8314
	56.3028	26.8236	42.4151	101.047	96.3132	56.3394	70.681	45.7222	63.4049	69.002	63.0922	64.7454	21.2236	102.338	71.6003	60.6552
	54.1266	46.5649	41.9543	51.4397	69.1176	77.546	64.2927	78.1617	81.3583	88.2476	63.0922	42.8203	69.5281	48.1241	21.17	42.1003
	54.1266	49.0646	11.3731	96.8541	63.0338	28.0429	64.2927	68.0634	79.6828	95.1035	64.2032	62.3802	63.8555	66.9669	69.4353	87.7029
	36.4503	40.6347	53.4407	54.2949	64.5315	68.6567	26.8317	80.8397	80.7746	39.2584	64.2391	86.5731	11.6736	95.5349	69.4353	42.0413
	36.4503	25.4535	53.3797	55.9706	63.9154	83.5138	26.8317	100.213	78.9319	58.919	62.4623	57.4586	52.4685	49.6742	63.2791	40.7271
	94.2011	74.4411	53.3797	54.0479	54.0183	82.9483	87.9702	13.1185	64.8035	64.4748	62.4623	73.8961	34.7801	27.8313	63.2791	31.1269
	94.2011	73.478	19.1919	108.822	54.0183	53.2035	69.8253	50.553	63.5518	47.0489	62.4623	76.5757	88.5281	85.8228	63.0868	46.0491
	53.3932	50.4451	55.3703	40.2111	62.8202	38.4537	87.9702	90.1041	50.2797	57.0051	64.2032	82.8699	58.6326	41.614	63.0868	35.1924
	8.74153	96.3362	6.71071	105.783	62.8202	56.0661	13.261	102.61	50.2797	39.8887	58.9077	49.3825	62.8586	65.0271	13.0724	88.5434
	66.3178	29.1131	62.4871	32.6966	15.1937	91.4549	93.0901	74.9897	50.95	36.2995	63.6176	86.616	62.6727	31.4171	13.0724	98.6135
	14.6286	58.3674	70.2168	91.9068	9.82742	27.7208	93.0901	62.1358	64.1436	96.5365	59.8697	88.2545	42.5468	78.5216	54.8507	66.5678
	14.1934	81.2129	38.7209	86.1244	8.52712	76.3893	69.0929	28.5929	63.1046	30.9595	63.4569	11.487	36.0998	70.9514	54.8507	101.785
	11.9306	80.8979	48.7443	71.7702	61.7889	26.427	70.711	28.5575	62.402	36.3445	5.54363	46.6403	67.6577	77.3277	50.6136	27.4334
	12.7422	53.7544	52.4604	99.4602	61.7889	86.8234	53.278	87.5827	63.1398	28.6803	64.1889	75.9039	42.2096	69.4382	50.6136	66.34
	16.9036	71.7304	65.3565	42.2715	70.7331	90.145	52.9095	47.389	62.268	60.7829	64.1889	63.9199	94.0683	66.1549	35.5884	80.3944
	6.56125	92.4678	66.0121	78.6554	67.3425	17.4425	52.9095	83.6173	64.0992	96.002	64.206	45.0294	38.8147	60.054	63.2791	54.0069
	59.3965	71.928	66.0121	101.401	11.5717	19.9822	54.0314	85.9195	62.5934	61.7724	63.2202	86.6034	104.541	50.169	63.2791	103.835
	64.9935	85.8445	83.1653	88.797	63.48	87.9835	70.8949	90.7266	64.3645	60.2737	64.3308	18.8221	78.8145	21.5204	63.2791	25.9945
	65.437	48.4629	94.4254	85.8817	63.8898	47.3803	62.2587	51.6068	63.9686	67.5786	64.0072	53.3501	107.071	76.4853	36.4615	92.4124
	65.4869	92.7494	52.0816	93.4761	10.9177	46.8098	62.2587	73.571	53.3525	48.3771	64.4076	82.5268	74.6569	26.2761	36.4615	79.1962
	63.8763	59.0656	51.7472	79.2843	12.0252	53.758	92.6101	52.9451	61.0317	54.5585	64.041	35.0437	9.82739	15.5878	63.4209	62.22
	63.8763	37.9233	54.4197	57.035	75.2439	29.8593	71.7692	27.8654	60.6728	40.5056	63.1577	57.4702	69.0212	83.1132	63.4209	85.016
	64.2742	94.7464	85.8635	97.0995	75.2816	64.8884	10.7456	15.3633	72.7824	49.1138	50.7938	85.182	60.1497	89.523	63.7665	95.7449
	64.2742	98.5938	62.995	97.0788	53.5098	45.5996	54.9572	11.6325	23.2225	65.6803	62.4501	40.8734	55.4063	27.9325	63.7665	47.0675
	64.647	88.3418	12.4195	61.915	63.7867	34.8324	11.8532	71.3188	49.8647	17.2563	62.9127	33.128	39.1459	65.6815	63.7665	87.5236
	34.2955	90.3174	12.4195	84.7965	62.6893	79.4992	54.9611	76.9349	57.987	53.7726	62.9089	29.7116	39.462	6.28789	11.393	80.4458
	57.621	84.7515	11.4095	29.2347	25.6049	80.6764	63.8584	76.5538	57.4451	61.9361	56.5561	38.576	64.0567	45.5534	11.393	48.2208
	56.7177	77.6256	12.4708	36.5536	25.5809	85.3071	62.864	31.3357	57.6382	93.7763	55.4879	72.768	63.8387	34.3635	52.1659	54.0651
	76.1495	78.6531	12.0335	63.1544	25.4372	50.858	62.1487	73.3163	63.1023	24.7918	56.1083	83.2408	8.7036	31.793	70.5298	95.4015
	70.4782	92.1822	17.2198	102.348	63.9062	78.8138	61.8834	66.4011	63.512	68.3243	5.84976	92.0399	7.18185	51.0474	57.3365	57.844
	63.6691	72.6494	21.4387	91.0393	18.7053	55.9387	62.6103	46.5613	53.334	45.5585	63.9883	50.8085	66.0264	60.3358	11.393	57.8724
	63.6691	14.4863	65.0367	77.498	46.5433	60.3728	71.3481	43.1113	52.9561	27.2969	63.4114	56.7362	65.3747	81.8069	11.393	80.9434
	61.5079	90.8674	58.0372	94.0106	30.6301	53.2476	71.3633	77.6575	53.9132	18.7358	5.95713	26.3866	64.6546	73.8293	63.5344	23.857
	61.7299	80.0298	57.6438	61.5528	30.6301	29.5637	53.2887	45.7969	53.9169	85.2395	63.3139	31.2985	21.3586	24.3038	11.393	17.7044
	61.5079	87.9428	52.0633	41.8411	5.9581	71.4865	70.7087	17.2619	33.4216	99.1214	63.4745	33.9329	46.0187	86.7303	11.393	89.5626
	70.8951	78.1681	9.17757	77.7609	67.4848	55.8436	71.8337	80.5533	34.185	89.8962	5.95713	47.7324	87.2486	84.7109	62.9144	76.9237
	44.5529	83.0055	9.17757	97.4535	16.2321	75.1574	70.7825	53.9498	33.6467	68.9656	62.9553	9.93154	57.4657	13.0817	62.9144	42.672
	63.6011	95.7504	48.7035	65.1158	63.5265	55.5339	70.7825	29.4711	52.181	60.0447	63.5993	26.8721	51.4295	36.679	62.9144	88.2763
	63.6011	89.9691	48.5944	74.8043	64.7769	101.871	39.1756	52.928	69.0808	54.1075	65.0784	47.8309	74.7519	36.045	74.7707	66.6802
	44.5529	101.158	50.5079	42.6121	63.2312	24.059	39.1756	98.1485	51.0683	68.3918	63.3325	76.8811	5.47516	65.0576	74.7707	77.8693
	63.9527	84.2515	63.3706	100.045	62.4035	81.5157	73.0102	60.3175	63.7593	19.6265	64.0331	47.2598	52.1893	21.9761	74.7707	90.2613
	64.4702	97.7193	62.4266	102.91	61.3196	76.4444	73.1773	90.2902	51.9878	82.1052	63.1942	49.0661	62.7633	18.5361	11.2304	91.1965
	63.0012	82.3638	70.1193	88.1034	52.9714	55.5812	9.04866	46.1494	54.3162	44.5531	52.0731	48.4947	64.3788	71.7071	74.7707	36.0986
	64.0763	28.398	39.9502	35.7544	63.9537	38.2809	8.90807	32.2967	63.5334	6.21586	52.0731	64.1944	58.263	88.5601	63.5505	37.4736
	64.0763	82.4385	15.3595	44.0767	49.6172	47.7254	71.296	70.8839	54.3162	75.0175	52.0731	13.2108	62.7505	81.7939	63.5505	48.7809
	61.3953	91.5436	42.387	37.4862	47.9497	74.5045	62.9159	80.5423	61.5518	76.0154	52.0731	63.4959	64.0856	18.2136	63.5505	80.2025
	61.9738	56.9825	40.6476	61.3743	47.9497	29.8121	92.2623	87.2146	62.0046	60.3876	79.5424	79.2925	52.8972	33.0263	52.6265	79.3469
	61.4806	82.8965	68.6915	68.9411	18.5222	5.35578	38.8896	76.7036	32.5163	73.7835	79.3776	67.6464	53.7849	69.5202	52.6265	77.405
	34.8841	100.01	69.4237	73.9147	17.7399	73.3655	70.0864	64.2508	56.7228	44.9059	62.7545	63.1272	63.7639	81.4908	52.6265	69.2763
	74.8027	67.6726	68.9014	34.2749	7.06428	87.4459	70.886	60.4025	56.2553	33.9744	63.6036	15.4028	64.4132	36.0091	52.6265	96.0202
	88.2984	87.5863	63.7968	101.793	70.4156	85.4474	63.0682	57.8966	57.3837	50.0358	62.8696	65.0331	64.1656	73.1468	52.6265	68.1574
	63.0376	105.322	63.7968	85.4763	70.6955	59.1806	65.1318	51.2469	57.2837	78.859	60.362	30.7095	57.9557	65.5453	52.6265	77.8468
	34.6717	42.5301	70.0319	75.8657	8.10002	42.8244	65.9582	91.4282	57.0356	17.2957	62.8696	19.7428	62.3397	23.1134	69.9593	71.2498
	63.1008	58.2041	62.5624	77.98	8.10002	82.4687	11.5278	28.1861	70.7751	41.0971	51.4789	80.3752	63.4368	21.2427	69.9593	63.2244
	30.5508	73.7971	52.856	83.4438	27.2009	86.5058	10.5246	86.129	66.5647	35.5741	65.7618	27.1062	61.8	48.3315	52.6265	95.1584
	41.7267	98.5498	40.8894	16.5068	58.5874	65.4348	50.7941	50.136	66.2598	27.7945	30.45	84.8954	58.9887	14.8043	52.6265	87.6624
	48.2852	85.6672	13.2035	36.8685	60.1412	51.1704	62.24	99.6938	62.8667	65.4588	49.2916	20.4553	10.1716	42.2867	63.2196	67.8867
	30.4703	93.1567	102.542	99.7238	100.114	39.2258	70.9025	93.0982	63.426	29.6051	43.8517	68.563	84.1936	24.0938	63.2196	74.2307
	41.5842	51.0297	102.542	45.9722	58.6164	19.8158	70.3415	65.4559	57.7017	51.8941	64.4845	60.722	53.5212	61.2575	63.2196	81.795
	55.578	86.4608	102.372	36.2111	58.7671	89.9625	71.1894	62.7645	64.5586	52.5166	63.8106	51.3817	63.7431	30.1299	63.545	94.2334
	55.8523	46.6603	103.504	84.7329	69.7204	36.1463	64.4921	66.0063	7.94876	98.9785	61.0597	72.7785	62.7978	25.1527	74.9226	21.1848
	84.5682	77.7963	103.428	65.604	69.877	44.1708	66.0232	15.325	7.94876	19.8352	63.0467	34.2925	62.8853	72.3311	42.58	50.3991
	84.9402	38.8035	62.5681	56.7197	64.1758	9.70347	54.1152	56.8025	66.3656	10.815	63.0459	83.0504	9.54094	17.0282	63.0249	62.2769
	51.8656	19.4343	103.504	41.87	75.5871	25.5689	39.6302	73.6987	55.1181	20.9931	53.1635	10.9756	63.3822	61.4825	63.0249	55.242
	51.1998	78.9832	79.9405	56.7947	75.5871	64.4181	86.3456	67.9689	55.1181	41.718	63.0652	51.1487	81.6213	89.9758	63.4058	63.4943
	70.6644	101.668	62.4534	43.5133	71.1873	40.8403	70.4358	79.515	64.8188	67.3578	64.133	89.1861	50.7129	50.1865	63.4058	56.4384
	70.6644	69.6444	62.1021	36.2819	70.6482	100.178	70.4041	31.464	63.8675	43.5061	52.9969	79.8913	49.4977	29.6412	63.4058	54.1355
	68.6078	48.6286	39.7503	75.0627	69.2536	41.4423	64.5331	42.328	53.3161	86.6188	52.9969	45.8303	53.8408	21.6289	14.6381	50.8953
	67.9392	95.6164	39.7503	83.5433	69.4302	73.7064	63.6617	90.8529	64.6586	92.4257	62.554	90.9308	52.4434	69.5897	14.6381	112.315
	69.66	71.0514	39.7503	91.4022	71.1966	38.3272	63.0046	69.5722	53.0978	57.6143	63.8196	74.8426	10.8673	87.362	52.9875	50.8018
	75.4283	44.4564	39.7503	61.7178	72.3774	99.439	63.5894	76.7154	64.8188	64.0201	63.675	92.4788	42.793	87.9394	52.9875	66.4218
	74.2704	76.472	39.5278	86.9803	70.8991	77.2871	64.1463	100.113	53.981	72.0548	63.675	85.895	52.8987	26.2009	64.0749	70.7652
	42.8423	72.6649	38.4179	30.12	60.0906	55.1423	67.9752	2.87749	62.6183	66.9865	56.8255	42.6557	32.0448	40.06	64.0749	95.1322
	43.6159	75.6536	53.6893	66.344	59.377	64.6179	67.9752	58.1693	11.5838	76.4786	56.7631	46.0941	21.3689	20.1426	64.0749	67.1662
	63.3015	91.0452	53.6893	51.0147	68.8973	32.5075	67.9752	38.1828	11.5838	25.7697	87.6977	53.3573	62.912	66.6167	64.0749	45.94
	62.9713	62.2242	94.5877	9.94567	68.5455	78.116	55.7396	85.0015	8.44097	32.8453	87.4917	79.4529	62.9186	94.7761	63.91	58.9592
	63.3015	92.2937	94.5877	75.7973	68.5682	42.7325	62.8397	75.279	9.6341	87.0031	63.2719	75.1598	87.2245	57.5293	63.91	49.1899
	61.6551	44.3444	62.1021	87.9148	69.8915	18.7343	59.9937	18.5327	8.44097	48.5025	37.7359	55.2196	63.318	35.0379	84.3493	54.5582
	63.1365	85.165	62.1021	43.2949	69.1531	78.4095	61.035	74.8773	10.5363	94.6457	62.8122	56.1535	29.8122	84.0306	84.3493	101.718
	61.8646	8.10624	71.2529	99.1532	19.6974	28.6647	92.1806	25.8211	57.6482	97.4179	62.2328	90.6216	76.1143	23.8587	84.3493	42.1216
	53.2838	99.1832	71.2529	39.5298	20.4426	37.6243	61.035	24.8354	57.9661	31.2548	18.4807	90.4236	63.6181	65.6578	64.5024	67.4278
	80.2352	103.389	91.3559	49.9585	68.7371	46.6763	102.803	13.4955	63.863	61.6378	18.4807	62.8278	63.1787	23.8477	64.5024	61.8453
	81.3697	35.9086	62.9603	30.453	67.7253	52.542	27.8417	76.915	23.6358	24.5397	57.069	55.2645	59.1185	53.6126	64.5024	49.781
	14.9127	77.8228	11.3904	85.624	69.7131	36.2691	28.0664	35.0962	82.3601	76.9014	56.8739	23.0449	59.6465	75.3782	64.5024	93.2555
	26.2469	47.8827	11.3904	54.3228	69.6741	24.857	62.4578	76.6943	63.863	39.7502	52.997	61.7936	74.2769	15.5674	84.3493	46.6489
	54.3552	83.5465	11.3904	31.4847	68.6876	52.3659	63.5043	24.8532	63.6106	35.6337	53.0696	59.6245	62.8682	39.3817	84.3493	59.9618
	26.2469	74.8588	62.0038	83.1613	70.2227	66.9947	61.5732	26.6279	82.0791	29.1539	62.2867	71.5066	63.5437	63.0865	63.9499	91.9731
	62.1339	48.9017	92.8543	55.8711	70.2927	69.3293	71.17	60.6202	63.5414	70.4318	62.5917	54.4033	16.4798	59.1001	63.9499	41.6857
	54.287	33.0952	68.6804	37.1355	63.1529	39.1465	63.8313	46.5458	63.8479	81.5499	62.0256	21.6756	112.466	60.1625	63.9499	80.4402
	59.2454	97.9993	22.2065	73.2288	62.0588	88.6543	63.314	65.351	62.6853	42.8566	53.3341	46.7017	101.217	31.7258	63.9499	96.528
	20.1306	21.8263	54.1925	36.933	69.6812	72.9355	62.2329	77.7313	63.5178	70.8183	53.5962	82.3201	22.166	75.3098	51.6532	12.5811
	12.1258	51.9878	92.8543	60.7832	69.723	57.3416	61.4886	40.2542	62.8522	21.5863	63.4477	59.7455	57.2283	27.9171	51.6532	110.069
	10.2146	47.0386	54.6202	65.4985	42.0153	92.6745	65.0931	82.8338	62.8371	58.7137	63.4477	60.2052	61.8882	104.366	51.6532	34.1959
	52.1274	90.1184	106.627	38.5479	84.6071	41.6477	49.9071	27.5084	63.4753	34.2785	51.8422	50.5731	5.26556	31.961	51.6532	60.8142
	17.4784	86.6665	54.6202	21.2803	69.8677	64.1549	65.364	89.4984	61.9519	73.7465	51.8422	28.5511	63.2955	16.0391	51.6532	51.187
	61.4469	44.6482	89.9826	60.8536	69.7056	43.4135	75.4587	18.2708	63.7189	42.5312	86.2334	28.8955	63.5787	43.458	51.6532	107.816
	19.0591	40.8236	49.2691	92.3213	70.132	58.3957	76.3822	38.9025	62.1929	56.572	86.2334	77.524	63.0627	80.9697	63.2899	59.4243
	19.9844	38.0209	48.841	48.2969	62.0998	41.7905	67.9295	57.9827	63.8745	90.0696	63.6678	69.7464	8.78152	37.5115	63.2899	85.7575
	78.4768	78.5089	96.3859	52.831	61.4301	88.1843	67.9295	53.2701	63.199	67.0696	63.7664	45.7304	17.8987	64.9151	48.4039	49.5957
	78.0261	31.9225	57.4829	52.6841	52.7819	73.5191	55.3793	95.4937	62.3173	91.5371	63.4361	20.6525	8.6979	12.3938	70.1254	85.0344
	60.455	27.6748	18.7386	55.7802	10.2383	93.3706	91.7362	80.4781	9.91502	89.7659	62.8709	26.5416	52.7967	68.6281	70.1254	110.033
	71.4126	68.972	50.0907	83.5869	51.495	66.6868	63.7894	48.8256	50.6285	51.4085	57.3538	40.0942	63.8326	63.9171	63.2899	82.2117
	30.1112	72.9766	43.7445	59.2065	65.6973	100.702	64.1987	84.3003	50.6285	71.7952	57.3538	7.11647	63.5152	89.822	63.2899	84.363
	12.7193	59.7625	53.8716	95.2293	63.0767	80.6108	92.5474	29.7629	65.9657	35.7311	56.9479	84.3579	61.4704	18.6232	63.2899	59.5824
	12.0216	59.9996	53.8716	101.397	93.2236	58.0707	92.4785	85.7702	65.3483	59.4136	63.3509	29.1423	52.0212	81.5824	63.2899	101.629
	75.3597	103.539	18.1076	35.0841	92.2611	81.2363	91.0956	37.4967	25.0013	27.9049	62.2965	58.0767	51.7555	73.5278	63.2899	94.0784
	74.7373	33.5176	18.1076	53.7858	65.4531	43.1263	70.3176	77.2269	63.7343	86.631	55.0182	75.9933	51.7899	90.1211	63.6471	75.4634
	64.5101	62.5792	78.3791	70.5606	64.8709	33.239	90.2288	86.4012	61.7527	78.5839	55.5388	40.7158	51.9291	19.1847	48.4039	92.8391
	65.6423	97.8042	91.1326	31.0987	68.4391	95.9225	90.6051	86.2135	63.5166	80.955	88.5892	56.612	51.998	62.7787	48.4039	17.5732
	65.1177	51.1258	26.0829	80.9981	68.5549	27.7629	55.8868	40.2707	61.4548	48.5413	53.2105	39.4657	52.1911	51.8703	48.4039	101.771
	65.2637	70.0473	99.8796	62.4919	69.4698	55.8238	55.2784	36.4673	29.2696	55.4046	36.8152	73.3899	36.3172	60.8738	48.4039	59.1049
	50.169	28.0276	99.8796	55.1689	69.6755	83.2533	55.3793	82.3371	29.2696	22.97	88.5892	64.0586	36.7931	9.20601	63.44	55.1873
	50.9939	54.2345	20.7109	62.1043	65.4531	71.7181	69.9835	13.8495	32.7083	79.9716	64.1424	19.6422	53.2534	49.8597	63.44	28.6989
	49.8936	26.9409	14.6538	77.9881	6.54605	19.572	12.2635	26.4579	55.4281	70.2475	65.1596	34.3824	53.0835	28.8408	63.44	46.3811
	50.6155	105.21	14.032	84.5276	65.0109	74.6568	22.6578	89.6518	85.7443	26.1944	63.0683	81.075	57.6029	30.0119	82.3498	91.8417
	58.2621	94.027	7.56898	81.7912	6.89359	26.4341	21.2332	76.4775	32.5113	36.7079	63.5434	91.6157	56.777	26.2949	82.3498	102.319
	49.324	33.2667	10.4131	23.6706	6.89359	68.1854	69.1862	58.5873	23.7716	68.5594	63.7291	74.3071	63.3899	23.1192	82.3498	27.8569
	11.1941	72.345	33.9351	29.63	71.425	67.9556	63.3791	97.726	23.7716	67.8865	63.6772	13.6755	65.2471	30.0325	82.3498	99.3587
	57.9518	93.9266	35.5663	57.7409	71.0642	40.459	67.6667	66.6647	90.5916	77.048	64.6452	1.95093	72.6773	59.445	82.3498	69.3477
	58.3858	87.9551	84.671	97.9208	70.821	90.999	65.0389	80.7516	90.9988	45.7021	62.5535	80.8738	52.1904	75.5403	82.3498	88.0412
	57.3728	69.2741	65.6302	25.0228	70.6156	52.329	65.0389	52.5207	89.9104	33.5048	74.6848	58.7523	100.64	37.7441	54.7964	86.6092
	59.8125	78.6063	87.518	64.8394	47.6656	64.8336	65.8556	28.8573	89.9104	56.3553	74.6848	82.2852	74.9921	80.0748	54.7964	23.1714
	59.4043	24.7883	74.8401	64.0817	47.2751	24.9293	62.58	40.2567	63.0799	81.6164	63.3837	73.159	62.3391	19.0522	54.7964	64.1528
	80.7593	70.1133	43.5216	62.0144	62.4771	86.7565	58.3802	48.3894	63.4905	62.6365	63.1623	51.3804	62.1772	69.2459	15.5993	13.0162
	80.9087	81.328	74.5501	77.7672	62.7468	60.23	69.2575	83.3259	75.2875	76.6498	52.0838	50.9511	61.6296	61.16	64.7357	85.7405
	80.2509	96.5432	20.7833	66.6742	51.3992	85.1572	62.2192	44.0983	53.9973	67.2345	52.0838	86.0147	61.92	52.3811	63.3669	92.5195
	34.5758	64.8468	87.6654	60.2077	53.3339	37.7866	62.2192	54.7225	75.2875	77.283	63.0693	19.1	37.9714	12.9195	63.3669	78.3271
	33.9096	51.0298	74.1161	90.5529	62.8662	82.1593	70.2522	84.9222	39.5407	47.4886	64.1888	44.3179	36.9243	65.6737	63.3669	67.6955
	77.0961	88.4844	74.7301	79.2561	62.5059	58.6876	58.8783	43.316	35.0902	53.1562	52.3513	60.3483	43.9286	20.4191	63.6373	68.6313
	58.7233	61.0698	64.0717	38.9537	24.181	62.0958	62.4373	87.5544	73.284	55.3526	52.3513	38.557	44.2264	71.5099	63.6373	90.3763
	58.7233	82.0709	64.1156	44.6125	24.181	25.4008	7.22997	93.8266	82.3181	29.2426	54.0562	93.9348	63.5329	73.7135	63.6373	60.8858
	27.749	82.7875	12.3748	78.3535	57.9036	72.997	7.22997	79.9088	64.0608	31.7823	86.4165	27.4987	65.8051	69.7962	63.6373	54.9125
	39.2877	42.8492	52.9505	78.4292	56.5268	60.4945	47.0906	18.1822	23.8049	52.6188	41.6331	62.9524	59.9973	13.5325	63.6373	45.5726
	41.4874	81.6463	11.8922	105.733	64.3042	87.7961	49.36	43.0539	23.8049	66.4857	62.619	79.9705	64.4666	46.7098	63.7206	27.4734
	27.3226	105.294	25.5557	30.7735	11.3732	62.7308	5.01164	87.9068	67.7607	64.3861	75.8477	59.6664	64.1336	66.9567	63.7206	88.3631
	26.3104	72.3655	24.7327	23.8254	53.5809	75.4379	46.8782	51.5362	59.8149	29.3543	11.7036	74.5945	63.904	66.9446	63.6373	2.53749
	38.3789	66.8692	63.1944	70.4438	61.2597	84.304	57.7317	90.2717	41.9667	100.87	64.1665	34.6063	63.6311	23.5197	63.6373	62.489
	36.4288	58.2984	91.4455	86.5587	54.4593	107.672	59.4664	31.0323	23.7716	66.7102	63.8697	71.95	63.5634	30.5976	63.6373	42.6051
	64.6417	21.7297	32.1353	35.0065	62.4353	78.7273	63.0709	48.2519	47.2557	60.1218	62.0933	61.1794	11.1406	47.4105	54.5781	46.9049
	65.0663	63.6937	62.7817	54.8275	62.5136	33.8495	11.2588	75.2998	69.0135	24.0421	54.332	31.0662	71.2854	55.8479	54.5781	34.8197
	53.6158	86.7136	64.4536	65.1943	68.6136	59.6065	71.7318	31.9701	62.443	56.1369	61.8642	39.5717	60.2204	62.9133	63.7206	66.5596
	53.4809	77.2292	81.475	33.6871	63.4475	91.7381	53.5499	90.277	62.3281	50.8778	63.301	87.6169	64.1294	76.7968	63.7206	92.2031
	62.4835	76.6843	74.6625	100.685	64.6765	47.9449	53.5499	46.2509	50.6414	67.3525	63.2308	18.1759	5.77692	81.7999	63.7206	35.7711
	16.9379	54.9509	24.5105	86.3126	75.9242	83.2076	65.5279	86.4842	10.137	86.5692	52.9982	33.316	63.8535	25.0698	63.7206	88.8537
	62.4835	40.587	81.9096	38.8375	77.3785	47.4433	103.177	22.2743	50.6414	41.1923	52.6028	79.3901	63.7824	32.3592	54.5781	57.0238
	54.0312	87.4432	38.4405	104.271	52.206	50.4496	103.412	59.2512	72.6719	23.3664	63.7423	78.1773	76.8723	62.9208	54.5781	95.0074
	54.0312	34.8034	90.858	93.207	51.7953	52.0389	54.7793	109.924	51.0492	73.7944	52.8536	53.4361	76.2027	5.80732	54.5781	94.1292
	54.1778	111.22	89.7351	84.249	25.7313	30.1585	55.8088	79.2207	53.7139	33.6213	51.6266	13.3995	52.69	34.1123	63.5479	73.7422
	52.298	108.828	53.4859	89.5583	25.7313	34.0381	63.2819	70.1765	51.8175	80.6021	51.6266	30.6196	63.5877	46.9943	63.5479	21.3872
	53.1609	29.76	55.7756	88.9233	25.7313	26.6956	63.0174	60.0556	11.4343	44.478	60.9256	29.3246	50.4999	89.4142	11.9622	78.2285
	48.0632	88.2695	65.1021	67.521	25.7313	49.75	63.2819	36.4104	21.9963	65.1558	60.5249	36.6909	61.5903	81.0978	11.9622	23.1583
	100.45	40.5132	65.1021	83.8204	43.0719	21.7295	62.1077	94.1488	66.164	81.539	52.5441	64.674	11.812	68.3954	11.9622	52.3383
	99.8426	93.5048	8.53852	37.2923	10.9026	24.687	39.582	18.3544	72.0161	41.4253	52.414	38.5713	63.939	87.8498	21.6185	73.47
	15.1446	97.0432	8.53852	23.5638	66.2435	42.7089	38.0441	1.87219	64.2631	34.0829	11.3557	59.1434	52.6364	86.0595	21.6185	84.2022
	33.8117	84.1128	55.2586	94.656	66.2435	62.1784	83.5558	17.0411	44.742	76.8863	63.8758	77.8573	62.3682	81.4755	21.6185	96.5239
	31.2197	81.823	55.7694	16.323	63.8102	26.7923	84.4021	33.1406	64.4006	82.4655	64.8136	51.9177	51.418	30.8045	21.6185	35.7366
	31.491	51.4226	49.1329	63.3265	44.2405	84.8011	64.2777	14.6875	64.4006	80.2484	62.6241	63.2972	63.0851	56.1148	21.6185	23.8358
	82.1154	82.1212	49.1329	99.205	44.303	31.2547	64.2777	72.0764	10.9511	44.9806	52.0626	92.7242	63.175	77.9173	76.2407	57.7726
	37.3589	70.4867	74.0527	94.8333	44.2405	83.0845	61.3436	27.2974	10.9511	46.7337	64.6406	44.3385	28.8116	26.3674	82.7058	60.8015
	79.7779	71.9815	61.8523	41.7026	44.4031	45.3334	61.3436	53.6179	49.7186	79.5324	11.2747	39.374	28.6456	26.926	82.7058	8.54532
	76.88	104.543	105.815	84.1804	9.45129	64.3531	71.9756	42.7314	62.7194	51.9016	12.3287	31.3757	41.3018	74.8391	82.7058	36.6583
	96.1602	28.3002	87.5186	30.4255	8.56978	76.5621	50.1612	49.57	60.4191	35.318	11.2747	73.7375	83.7663	31.7964	82.7058	64.6804
	96.4593	100.005	87.5186	82.0897	9.45638	44.6943	62.7519	54.4778	60.439	82.7951	11.9709	23.2081	64.0883	30.6106	76.2407	33.422
	96.11	86.1934	64.2312	95.0626	23.5499	57.7578	13.8713	63.1015	10.9511	53.1169	63.0663	29.798	61.7146	99.3392	76.2407	73.7254
	52.2725	95.8028	49.0759	86.3273	45.9078	47.9499	102.993	83.0126	60.4191	22.9037	52.1274	53.1453	61.3546	85.1817	76.2407	44.1558
	9.47114	30.474	48.6482	61.1885	44.4031	81.1482	103.759	97.719	65.3637	49.1144	52.2285	44.184	62.5049	37.3885	21.6185	94.5041
	61.4109	82.2429	32.7549	85.0789	45.9078	93.2739	102.993	91.1033	65.3637	30.1074	51.591	45.5651	62.5234	30.4097	21.6185	36.9149
	64.4912	41.6937	32.4682	85.3975	52.2829	73.3767	103.883	81.2117	22.1379	84.92	51.7002	77.5764	73.805	87.2474	63.6361	72.9847
	64.562	78.2998	43.2645	71.4589	51.9685	14.3742	103.883	25.5998	22.1621	42.0906	63.4194	56.2039	74.1095	43.7206	45.1525	67.6202
	61.6854	85.0585	42.3136	87.3574	52.2137	35.1225	102.666	88.3949	64.1648	86.3784	63.3581	12.1792	21.7127	31.2043	63.6871	65.1663
	61.6854	60.6692	61.4005	88.6116	54.8522	98.3696	102.666	44.4483	63.169	56.9021	63.1322	65.8207	34.9606	55.9325	63.6871	55.2521
	96.3508	54.552	27.8775	37.7061	53.4738	49.3794	72.216	31.5776	11.7279	36.043	64.3867	71.5795	53.8715	19.6011	64.0563	83.147
	61.4116	29.1039	27.8775	92.1637	63.3516	38.4837	69.6469	12.5372	46.6835	71.2011	82.9052	32.1675	62.2028	28.11	64.0563	38.3064
	61.1345	99.3693	25.045	60.3963	52.858	18.0521	69.6469	61.7311	47.1629	43.1588	84.0292	74.98	63.071	30.9041	64.0563	38.7794
	87.8956	55.6578	81.7755	42.2377	64.8416	13.325	63.8865	69.2086	24.2533	53.276	62.7686	60.207	62.6011	17.9281	64.0563	50.193
	61.4116	66.0955	48.5631	85.7065	84.1281	34.2116	82.4866	87.2114	24.2243	78.628	64.2472	67.6333	63.1022	78.9842	64.0563	95.3606
	63.691	88.7066	61.5144	20.1748	83.8387	51.5727	52.1234	88.2379	48.0518	33.8467	64.2613	51.9354	61.7255	34.2798	24.3084	33.1679
	64.2209	111.251	88.0563	35.8553	63.7987	90.4091	69.4334	59.2912	63.7436	51.5604	64.2613	32.8847	84.2583	52.4868	24.3084	47.0293
	65.2724	49.2415	61.5958	87.9613	10.0767	92.2071	62.3158	61.8284	51.9609	92.0264	61.8941	89.252	75.8191	83.3477	24.3084	33.3446
	63.7931	79.659	64.8521	85.0986	55.4226	51.0848	63.0805	1.16724	12.1082	27.56	61.569	70.9207	63.8599	0.82567	24.3084	53.9803
	64.5045	62.5256	105.668	49.1849	44.2724	84.3235	63.3376	81.3933	57.7834	54.6814	56.867	16.5641	65.401	75.3388	24.3084	69.1035
	65.7416	57.4378	7.88803	84.9815	33.3471	14.7063	62.5498	52.7691	80.3475	88.4863	65.8032	44.9395	86.2665	26.8451	64.0563	105.837
	37.2833	43.6261	8.11703	46.2338	35.3923	80.7483	69.407	82.1146	61.2001	78.575	64.4015	22.5853	37.4899	49.8392	14.5193	27.9524
	67.1953	23.5818	28.644	67.8893	34.5757	57.2978	68.7784	64.2798	47.4186	73.6208	65.8706	36.1018	51.6681	46.695	14.5193	67.9986
	58.5828	46.5324	37.7016	90.6812	53.6692	33.9177	54.9808	66.7977	78.329	50.2789	64.498	69.9175	52.6335	46.1488	65.0914	54.5648
	64.0408	52.5724	52.1041	102.815	79.2284	7.29052	103.91	36.0215	77.5831	89.8809	63.8889	43.2547	6.40684	28.8887	65.0914	89.7145
	55.6361	30.8657	51.4704	40.7861	65.4206	88.906	103.91	69.6207	65.1787	78.7709	64.1946	19.2273	7.18463	9.26783	65.0914	61.1698
	55.4668	80.5611	52.005	86.1666	65.4206	66.8035	63.2976	71.3201	62.3566	57.8232	63.776	32.0308	76.7093	67.5151	63.1448	52.7137
	40.5024	86.1863	63.1127	86.7794	68.7299	83.9575	63.1534	4.14697	62.9662	68.17	64.7947	83.2866	77.2822	90.0985	63.1448	47.6172
	49.5135	81.5908	65.6598	85.4321	68.8303	74.7634	63.7352	97.5905	62.4542	72.6364	64.3186	80.9549	34.7673	31.2393	63.1448	105.612
	62.3568	69.0537	63.5103	62.9014	34.5757	55.6471	70.6043	31.1254	63.1844	65.3586	63.3209	72.6492	33.8822	14.7214	63.1448	28.9044
	62.4945	46.4861	29.1128	66.3593	10.672	61.334	65.0836	87.8859	36.9499	60.5554	50.9279	52.3245	7.12116	55.7467	63.1448	83.9043
	62.8401	74.1828	52.8233	75.0908	53.6921	95.427	65.2376	66.0579	36.9499	0.63625	10.3853	47.1513	52.1501	81.3363	65.1485	69.8794
	11.0435	85.1224	52.8233	104.37	51.4572	27.9512	65.6412	32.196	63.9442	88.1701	61.1915	72.7504	13.3319	75.3911	33.3394	69.6111
	11.0435	53.8952	35.0599	36.2409	76.1854	97.0789	82.3147	9.73192	37.9899	26.397	88.6336	60.9558	86.8546	49.2601	81.5651	39.2882
	61.9229	89.0295	36.3802	93.4145	28.9522	72.0893	70.4048	40.4651	64.6176	65.7332	88.6336	47.4184	103.397	90.32	65.1485	62.0613
	75.0149	86.4437	62.4178	22.6285	28.9522	71.4727	69.402	50.9292	36.0692	101.405	29.251	39.8387	102.161	60.5783	65.1485	30.3524
	78.5309	93.372	12.903	93.457	43.4722	62.4282	40.0604	51.203	36.0443	31.7603	65.1656	21.9429	66.7298	34.7636	65.1485	53.0796
	38.8347	77.6971	12.6799	60.7034	43.4722	91.2795	40.4395	67.0122	35.6766	25.4184	65.4857	65.859	62.1252	94.6051	58.5533	68.6465
	40.9354	40.5119	63.2866	46.7828	41.2495	80.8428	40.2871	78.4969	35.542	58.8142	20.8008	59.8073	62.1467	10.3428	58.5533	7.75629
	54.2249	88.2285	76.0322	84.4623	63.5836	42.9362	46.9361	41.7946	62.7866	82.2254	20.2627	37.5183	63.2569	58.9862	63.8381	42.1808
	86.8467	52.4296	63.6233	65.7975	85.8647	24.0117	10.9837	86.0366	62.7866	33.2164	63.0742	20.2352	62.9147	44.0856	63.8381	78.0772
	76.8633	90.1348	64.3393	73.1346	85.8647	60.1862	36.1947	90.1567	62.4542	46.9313	64.5002	74.2623	58.7633	31.8006	63.8381	2.94523
	64.0635	39.5964	51.5639	79.6516	85.761	33.9374	62.2675	59.9536	51.6086	36.7138	63.6493	52.851	57.6335	16.5491	63.8381	56.1528
	57.4487	43.3966	51.9776	92.6785	63.9749	74.1715	52.0443	55.0926	35.8013	32.7917	64.0266	12.0754	63.8867	79.5846	63.8381	87.0707
	58.2007	35.9921	34.5984	84.5944	61.596	59.2843	52.3968	23.9862	80.5895	44.9963	62.5599	60.0768	58.7135	22.1138	12.6186	88.4366
	83.3303	50.8895	36.0522	96.1875	61.9477	52.2217	9.0854	48.8536	45.2621	33.351	58.0541	65.0195	62.9843	19.7577	12.6186	53.6771
	71.1326	91.5614	32.7398	77.1859	62.7193	22.0374	60.9051	93.5921	45.2621	73.1551	58.2039	45.47	57.3	31.8192	12.6186	47.6199
	56.0014	81.7967	32.7398	79.6354	62.7193	85.9169	62.5457	59.3014	45.0205	41.7734	58.2876	84.9341	60.7759	45.043	12.6186	93.4887
	55.4226	98.1679	63.0491	64.7527	40.1947	44.8096	62.5457	81.8859	103.76	26.4314	63.3709	68.7328	67.8622	52.677	53.456	91.8273
	64.4384	101.045	62.5976	51.6083	40.8317	46.0611	62.7715	46.8974	103.874	74.8679	57.9943	62.3035	62.4382	15.4611	53.456	36.0884
	35.4434	40.4131	62.9818	86.16	41.4791	56.7235	49.3699	64.1606	103.152	42.2268	63.191	74.6806	71.2744	7.4071	53.456	38.0827
	79.3188	94.7675	10.6496	85.9079	41.4791	59.4071	60.47	38.6362	103.043	6.76035	62.3042	25.3695	77.8758	22.6674	63.8381	37.3626
	45.3499	87.1505	87.5983	31.7094	40.2748	46.6011	11.5072	34.3541	103.139	59.8454	30.7493	29.0866	12.2706	64.5503	63.8381	51.2172
	60.3596	84.9746	11.9517	29.4322	28.8664	32.4101	61.6386	33.9819	35.2535	66.2537	62.8161	41.1725	12.1296	48.2612	63.8381	71.2068
	64.4442	37.9901	51.399	54.9837	39.3649	67.3116	61.7777	38.5424	35.2535	58.1942	62.9061	27.4398	89.3752	63.0296	63.8381	84.2028
	88.1761	83.8592	53.6775	93.0903	62.9055	12.2974	62.8476	88.9143	62.4605	38.9274	62.3715	30.3698	98.5369	65.8701	63.8381	52.3682
	64.9529	76.4121	28.0858	96.2345	28.8664	115.157	75.3958	60.136	64.6424	76.7916	34.449	42.4359	65.1218	64.7536	63.8381	93.0683
	63.3113	45.8982	67.5018	107.939	51.6539	61.6407	12.0599	18.6784	47.7526	89.9188	34.3872	72.8817	63.5684	69.5005	63.8381	94.8453
	57.3122	48.8654	63.0123	57.8344	51.6555	60.9951	62.6161	94.1883	64.3036	39.684	34.7921	18.2021	63.3877	67.9821	58.5533	95.1562
	64.2071	69.8176	62.5604	55.5249	51.4294	58.0391	53.7694	71.3872	35.0694	53.8089	54.3709	24.851	63.1637	38.9045	58.5533	36.1138
	59.538	93.647	20.7574	101.492	52.4847	62.1322	64.1718	85.1186	52.8985	80.4084	53.5969	41.972	64.1747	27.1485	63.4193	74.3877
	34.5581	69.8314	62.8746	25.7251	74.7872	43.2348	52.851	25.4028	51.9267	83.9611	73.4029	52.4402	52.7089	90.8247	63.4193	77.4382
	63.6305	30.5843	94.758	97.5885	63.4666	42.9389	52.8625	77.2723	11.1414	71.613	53.5969	18.8394	62.1384	86.9125	63.4193	99.2808
	39.1835	84.107	17.3318	68.9498	62.4001	31.2889	17.5433	33.264	63.778	57.379	52.577	68.2639	64.2851	45.8466	63.4193	72.2679
	34.261	81.6548	89.0799	86.2965	62.5401	56.2684	17.9907	28.1467	78.9262	26.0236	52.577	58.6749	64.4427	23.5185	63.4193	80.194
	50.4717	58.9588	85.6026	74.7453	63.6384	90.0372	65.2711	65.5277	78.4057	34.2463	54.9254	22.068	88.2046	52.959	50.8539	81.5473
	50.4717	73.203	50.8808	69.8109	55.415	36.6085	63.1734	27.6535	49.8937	80.8821	54.9254	37.0125	25.381	48.0533	50.8539	16.3268
	76.7493	49.6498	50.1619	60.2462	54.9087	94.0511	9.8519	53.964	49.5641	68.7551	62.3464	45.9963	25.8705	90.02	50.8539	56.5549
	76.3012	95.6508	74.8565	55.1833	55.5641	87.1167	61.6129	12.0253	11.9764	52.5217	62.7444	62.7568	88.6074	26.1733	50.8539	75.6541
	41.4452	106.245	19.4522	50.4483	55.5641	82.1764	63.3235	32.6576	11.6091	43.0425	63.581	39.8015	88.3865	59.8543	50.8539	52.7546
	75.5609	55.1803	62.5729	105.117	58.1332	89.2823	63.331	89.202	48.5167	69.9709	62.0474	61.9384	63.9991	15.9778	74.2666	87.0437
	38.2173	72.3287	66.8764	48.8553	69.8364	54.792	9.77342	96.1557	66.9448	92.7136	63.0797	31.3756	51.7003	76.1997	58.0509	104.678
	58.1019	55.8082	66.8764	50.2153	63.9644	54.5455	9.23374	13.0621	61.9343	78.2788	74.95	70.6613	51.187	20.3487	58.0509	80.4273
	57.6304	88.612	71.6829	88.9894	62.9976	95.0551	9.77342	73.7343	63.3437	64.3021	63.9456	54.5212	77.8937	39.2265	58.0509	43.9938
	57.512	27.9523	63.0839	74.3635	94.0663	73.1316	38.9997	62.2704	61.9343	74.3342	63.9456	67.4068	76.9172	58.9683	62.9336	76.5853
	64.3897	86.2887	13.0258	30.8822	94.1307	38.1546	38.5213	80.5569	82.2236	31.6269	74.697	60.912	102.092	75.3039	62.9336	75.5808
	64.3897	106.589	51.0207	50.4497	87.0614	34.8871	20.3537	24.0755	82.0548	84.4459	52.7579	68.1528	87.443	57.1594	58.427	61.4951
	57.6993	62.5248	74.9642	85.1338	82.7112	56.9791	20.3537	39.3133	63.4253	64.463	29.3363	56.5222	86.2377	75.8674	58.427	49.2947
	56.131	69.0162	45.7036	39.024	74.7872	34.2955	64.0617	30.3239	62.4713	55.1577	84.2624	18.323	78.5425	82.9937	58.427	49.8717
	27.1248	72.5375	10.1745	60.7422	53.4126	93.266	57.2834	46.3604	63.0486	82.9326	84.2624	17.9222	79.1662	76.9391	59.5412	92.0434
	12.2027	42.3481	10.7129	78.5466	51.1694	77.3036	49.8873	65.1154	63.0819	84.7365	84.5894	25.1279	60.1375	18.5748	59.5412	52.271
	58.0134	65.0188	27.6751	97.7539	52.2794	88.9279	50.8354	37.0999	64.8825	62.3339	84.5894	69.5112	59.0045	48.7183	21.5141	79.1501
	45.9431	70.1115	46.9086	81.4551	69.2354	31.2721	64.2287	42.7677	57.1275	34.1512	84.2391	34.4523	69.1067	43.1734	21.5141	20.9746
	10.259	79.6852	62.7575	33.834	69.5337	89.6321	64.041	59.4677	57.4544	18.7941	52.7579	14.694	66.5528	73.1721	52.5549	49.0226
	52.8422	32.3469	38.7962	11.7742	52.088	57.0852	52.3837	84.9067	79.1478	75.5715	74.697	32.6384	63.7744	87.1183	52.5549	95.9175
	57.4036	65.0502	6.09282	35.1786	52.9821	61.2466	62.4591	25.5899	52.1399	27.8249	5.7139	44.055	64.1085	39.0954	52.1124	81.5896
	84.0592	47.5573	6.09282	97.662	52.4913	52.7414	20.2453	49.3851	77.6302	91.9199	5.7139	71.9069	41.93	64.0721	52.1124	46.3982
	46.3963	90.2937	52.2883	70.4589	91.7215	41.6971	108.127	62.9173	38.3727	64.8599	64.1513	41.2547	27.0889	90.3702	35.7517	54.6524
	78.5944	52.5885	63.3287	47.3512	63.9516	70.9823	103.592	51.0887	37.9537	81.0365	94.212	54.8641	62.7073	52.4563	87.5927	90.3651
	78.5944	107.796	51.5799	91.9901	69.3004	60.3699	52.1947	71.653	63.2396	69.5503	94.212	58.1496	61.2092	68.9251	87.5927	67.5842
	77.6925	48.419	51.5799	66.7798	64.1344	72.7659	103.362	45.7677	63.4772	78.674	63.0971	88.3881	18.8904	39.6027	87.5927	65.5034
	61.0561	75.7824	62.8447	83.2843	62.3594	87.9651	103.405	21.5517	62.7809	87.359	62.9192	87.2523	62.2977	79.1469	51.1189	73.9685
	50.4965	38.3539	53.0778	110.408	64.1344	84.1587	109.177	19.8337	26.3558	81.9669	62.6755	88.1574	37.2204	110.982	51.1189	46.6643
	59.029	97.5522	11.0645	48.9682	76.2773	32.5745	27.6288	30.3397	26.3558	70.8346	62.4802	45.4232	56.1531	73.8166	51.0453	92.9692
	58.9526	83.1073	53.0778	74.7107	76.5652	73.1582	89.1968	64.2007	57.1174	26.8898	63.3387	59.5153	34.9663	87.1293	51.0453	99.8281
	51.8092	89.5954	48.5594	86.4128	76.5652	60.9217	103.554	15.8073	57.1262	78.0724	12.6293	28.7781	58.6877	51.1334	51.0453	82.9551
	52.5453	88.1571	55.1902	75.0212	76.5652	58.6046	53.2282	15.1116	12.1251	72.4189	12.6293	62.9407	100.267	79.8133	20.1549	86.5283
	53.0241	14.2624	18.6817	61.797	61.596	86.1429	90.0742	65.9901	12.1251	43.1876	13.1145	68.5062	100.558	81.4511	63.5555	89.8568
	53.0241	55.593	38.0392	57.9071	21.457	56.4851	103.554	49.4583	57.1275	24.7177	54.0999	34.2458	31.7563	89.9191	63.5555	61.9077
	53.0241	99.2	12.8781	89.4469	10.2973	57.0508	6.28481	64.9496	64.5473	90.0092	53.6815	19.1506	66.3568	66.475	63.5555	85.067
	53.5126	86.5095	27.4026	71.6941	10.2973	33.5486	6.46613	90.1783	63.3902	47.7535	64.1011	57.691	74.8271	36.5307	63.7205	87.7869
	61.8361	43.3082	12.8781	60.6567	47.2114	67.7262	22.5298	77.397	62.9034	71.639	58.6612	25.3648	62.4707	85.7026	63.7205	37.4512
	62.403	76.6753	53.7918	74.8034	47.2114	65.5777	30.5672	62.0904	64.1692	66.2879	61.2459	27.3966	68.4817	92.0982	63.7205	31.1609
	63.3944	67.8929	67.5259	59.0886	11.365	87.3183	50.934	63.2463	64.1507	57.1089	63.6136	83.9561	52.1795	88.6882	63.7205	64.4433
	63.1778	45.028	67.1939	52.8735	43.1551	44.408	22.5298	1.2792	63.7767	67.8376	63.6136	23.9817	97.0936	33.4638	35.7517	66.754
	62.5502	27.9523	67.5259	70.7223	12.0459	29.4904	21.8434	75.8801	64.261	34.3666	63.4361	12.8729	42.367	13.665	76.5534	74.4543
	19.9493	93.6854	67.1939	58.561	53.0762	94.1223	63.079	63.8753	62.1596	39.6827	6.5353	68.8965	73.0528	87.8025	76.5534	103.937
	19.0891	102.303	73.6955	95.1753	51.4627	49.1134	34.4547	14.4787	62.8308	61.0427	56.9193	27.8454	65.0768	76.5012	76.5534	93.819
	90.3999	92.7925	74.6493	38.7997	70.1764	49.6544	63.055	45.6491	55.1477	25.8316	6.5353	59.853	64.891	47.3732	76.5534	91.1672
	90.5438	77.6048	15.7359	59.5844	70.0546	64.9743	63.3104	7.45784	56.4902	42.8865	62.3295	53.3353	87.3018	38.5548	51.8525	28.1
	58.1924	89.5872	64.3665	102.848	70.1169	64.7556	34.5711	11.1072	57.2758	88.2817	5.6271	24.2909	35.7491	57.6456	51.8525	72.8305
	58.1924	76.2903	61.3339	34.5114	69.7631	63.0062	34.7164	79.0364	30.1206	69.0872	62.3703	39.2212	63.8916	68.5598	12.1528	53.3425
	22.3856	29.7855	61.8447	73.6395	52.5249	86.5973	62.2872	80.7059	68.0751	43.3141	67.3694	80.2142	63.8127	38.9352	63.7791	23.4504
	22.3856	70.4489	34.2209	63.9013	52.5249	90.2731	84.9292	57.2309	69.1474	78.8321	6.18686	29.8175	51.0652	38.2985	63.7409	47.7443
	22.5413	98.3503	32.7127	87.1032	15.0279	90.4813	61.605	50.1427	64.6211	71.6547	61.1699	41.5787	63.2665	53.101	63.7409	91.3591
	12.9398	90.0091	62.2187	90.776	15.0279	73.4753	61.6415	71.062	63.4074	67.5115	62.315	59.2671	50.8748	80.936	63.3794	35.9609
	10.5564	59.2054	64.9923	95.1432	15.0279	74.0062	103.145	64.2837	93.7956	28.7357	66.044	18.6179	29.6528	74.3918	63.3794	32.9026
	63.8831	99.2072	59.9118	94.8211	14.2886	61.16	103.957	26.7649	54.1423	18.3793	66.044	60.5232	73.2711	27.8185	63.3794	36.5497
	63.8831	46.641	62.7285	81.8915	62.5942	91.9107	103.142	36.9814	51.91	55.0014	9.83855	91.2923	64.9744	23.0402	12.0758	44.5463
	49.3721	81.2375	64.3426	90.6492	62.5942	48.1135	103.428	41.3687	62.2046	93.5108	9.83855	80.273	86.191	54.1984	12.0758	81.9689
	49.253	79.1074	53.3291	65.0725	95.4577	74.5039	103.334	67.2934	62.2046	34.3474	55.3151	85.4672	61.6024	83.2475	12.0758	58.9632
	45.8828	90.3131	53.3764	55.7308	95.5721	38.7323	102.945	95.4322	61.7732	55.0182	40.7685	72.0906	18.1459	61.5871	64.5792	72.9001
	64.0474	41.0359	61.3301	91.9177	70.0281	63.6889	103.161	53.0584	58.7355	92.8473	40.5102	16.0168	58.6265	82.0084	64.5792	82.8366
	93.3657	58.9802	52.4583	76.1304	69.1808	38.8732	104.821	63.4796	73.2421	36.4482	40.6123	43.7265	70.3177	15.941	64.5792	55.0027
	62.8759	23.2755	33.1801	72.5087	70.0286	8.56407	104.635	54.5838	62.2046	97.0118	64.2002	35.4852	61.5602	50.1577	64.5792	82.0504
	62.8759	81.502	37.8037	35.3468	95.1971	49.796	104.046	52.5151	32.6736	61.9225	62.5313	40.5701	50.5081	81.4418	64.5792	32.5236
	60.8996	44.8089	52.9722	73.3705	69.3994	53.4227	37.1161	35.3543	46.4635	50.6143	53.2775	63.1528	29.939	46.3933	64.5792	39.9102
	43.9229	69.4437	69.8804	85.3647	69.333	83.8844	104.686	68.2503	46.1789	88.5985	64.2002	18.6829	56.1514	18.3348	63.3794	96.6111
	42.3512	85.9265	25.5691	79.1506	52.3325	48.509	103.287	38.9854	48.439	55.2015	64.2602	82.7861	85.2158	61.8946	63.3794	77.8304
	95.6059	96.9385	24.4192	76.7785	52.5461	87.4168	103.536	24.7295	46.6684	73.9812	37.9408	36.5093	85.2773	48.6518	63.3794	57.4291
	95.6059	31.8965	71.4735	50.1925	62.6291	58.4447	60.7206	68.7204	49.458	57.1354	37.9408	35.9384	39.3202	37.898	64.5469	53.5583
	86.7667	81.4971	25.3476	90.8058	61.8594	84.4234	61.7397	109.485	24.7038	55.9282	37.4922	38.5934	85.739	72.9663	64.5469	9.01517
	69.6242	100.337	44.9597	93.7892	63.0866	94.2303	62.4322	103.401	46.7608	91.0454	61.9389	21.7951	92.206	11.875	63.0343	58.182
	27.0839	54.1131	71.9417	22.2307	63.0866	56.3015	62.382	34.1049	64.2155	76.0429	60.0434	61.4984	102.698	13.8964	63.0343	93.7345
	27.8066	89.8264	39.9699	93.3788	62.7057	8.24909	60.7381	72.4891	64.7801	84.5232	61.7735	63.272	53.83	76.8919	64.144	69.6987
	63.9229	62.1095	77.7382	61.3595	10.9331	85.9008	61.7057	47.5201	64.5928	45.9967	60.4768	19.0343	51.9114	54.6762	64.144	88.3791
	37.3254	102.343	55.3961	37.4211	52.7952	89.4456	60.2027	100.587	14.0456	58.4172	61.2679	17.2277	23.2276	66.5273	64.144	87.4288
	49.9787	35.3197	90.585	87.6582	63.9662	54.2814	61.3072	54.0874	72.7109	31.2212	60.0446	61.8495	52.758	87.7948	64.3627	71.0911
	53.1256	91.5485	81.7955	37.5912	64.1862	64.292	53.8473	69.8539	13.8713	75.6825	59.0718	68.4311	76.7545	63.2601	64.3627	87.1465
	97.5502	87.2458	78.5443	30.5625	65.364	58.2528	64.1648	53.838	62.3843	91.7585	57.9393	81.3506	77.6041	88.7543	64.3627	90.0559
	45.6949	52.5852	90.585	90.2014	64.1862	38.0167	64.1648	87.7731	63.732	26.2784	57.2966	61.464	81.1263	87.0791	91.3532	73.198
	51.3261	58.7525	51.6634	39.054	53.699	48.4934	73.4015	62.376	63.2983	60.6553	63.9215	17.2025	103.85	92.9199	91.3532	88.2531
	64.5363	69.8806	51.6634	105.924	53.699	33.8522	73.8514	43.8953	63.5447	29.4567	64.7989	14.18	35.2409	32.4973	81.2009	107.99
	93.6202	66.3041	67.9938	46.6134	19.8385	69.2585	57.8319	22.9557	57.7924	55.8666	51.2865	52.325	60.3692	13.3967	81.2009	45.3009
	64.7301	23.4796	61.5395	79.6813	19.8385	88.1574	46.4006	33.8295	43.1745	42.9597	62.1324	71.7453	72.9771	102.579	64.3627	57.2341
	53.8864	78.9972	52.7347	81.7107	83.4072	42.7288	52.2974	60.6737	45.9585	97.4937	62.3927	45.1541	82.369	26.7731	76.2415	98.3154
	53.8864	87.0857	52.2588	34.795	11.2584	78.3959	13.5622	53.9185	74.732	66.9071	66.676	41.1757	13.5409	24.1339	76.2415	87.6071
	51.7502	81.4749	58.8466	69.0567	30.1653	48.8064	74.3892	19.5258	74.6184	94.1876	66.676	89.743	33.2811	61.5416	63.7205	104.217
	55.5032	52.0995	60.9284	87.501	11.2584	60.2863	22.9376	18.8244	57.7812	90.2384	53.0731	65.2613	42.1664	62.8297	63.4152	84.2708
	54.5605	42.8389	19.4318	93.2839	62.7601	86.2075	46.5164	44.2741	57.7812	69.6927	51.6881	14.1339	93.4012	59.334	63.4152	101.569
	58.3256	74.5975	83.1668	52.0006	62.9953	15.0052	63.5288	19.4459	51.6855	25.0909	53.0731	69.2768	89.29	42.6736	63.7409	58.2566
	59.6666	99.446	99.8076	46.5816	62.9953	43.6952	63.9193	65.4895	56.645	72.5223	68.7957	64.5131	52.2741	27.2551	63.7409	36.8143
	48.2147	90.0327	27.8739	104.67	71.1041	36.4768	65.1979	20.1487	55.9008	33.8671	63.3458	56.3516	32.3336	64.562	63.7409	43.3066
	47.4371	79.7	27.8739	49.4677	70.1366	73.6773	65.1979	64.8593	63.5764	52.6446	65.5149	37.3244	77.865	66.1173	63.7409	39.1426
	81.9548	93.3206	42.0892	48.6611	70.0542	68.7368	65.1979	89.284	63.2366	84.5724	69.0415	14.0752	98.485	74.79	63.7409	20.4974
	32.9892	87.1183	21.1043	76.2312	69.2261	31.3309	63.9193	68.5014	89.0411	50.2699	50.3892	49.846	51.3041	80.6963	63.7409	23.9812
	63.2062	94.1623	83.4306	70.2202	76.3439	52.9778	10.1744	84.7712	89.4557	51.6266	50.3991	16.5327	50.7943	70.0912	63.7409	103.165
	51.0511	86.6257	46.1395	62.2059	47.746	79.7481	10.1744	74.3554	73.3974	38.974	63.8334	84.4325	52.9961	76.438	63.7409	74.9552
	61.2074	36.0576	62.9286	30.0745	57.3929	71.7188	10.1744	23.6288	73.578	87.5102	63.8334	39.7662	81.7673	35.1485	63.9734	42.5975
	53.9707	88.8503	63.6789	82.3619	64.1867	73.3427	48.8927	24.1079	73.3974	80.2136	64.4837	63.5703	32.2651	52.658	63.9734	25.8108
	54.2309	58.3789	13.3604	62.5762	64.6915	43.7375	10.1744	58.4088	63.6582	23.2853	64.4837	84.7902	21.3088	47.829	63.9734	1.0645
	75.7104	80.7061	63.2676	86.8042	61.563	76.6266	77.8751	10.3392	63.1912	34.4025	62.6876	63.7118	65.2027	22.6748	63.7409	55.939
	68.0059	49.8961	17.2918	61.154	61.9444	93.0853	77.8751	33.2271	69.3184	52.642	62.4558	54.6371	60.8859	34.4681	63.9734	36.9926
	62.4725	74.5419	16.4814	71.1277	72.9878	74.3407	81.1083	42.2737	61.0184	74.2735	50.0062	66.8863	55.1452	40.7982	63.9734	92.748
	49.7515	45.0217	7.13978	35.8182	31.479	12.8727	81.0839	43.5237	64.7036	84.6689	50.0062	18.8741	32.1812	57.1163	63.9734	66.8391
	32.6429	66.9706	62.7831	72.4641	78.3548	39.699	49.49	45.8635	63.8059	44.1001	50.7926	81.5646	74.4683	25.9164	63.5647	82.7183
	32.6429	53.5433	62.7831	75.4692	61.563	63.5069	44.6081	81.7874	79.0459	54.2856	64.2281	72.9676	62.3493	41.2578	63.5647	34.4762
	64.6135	77.6004	62.9762	54.842	72.817	84.1006	44.6081	55.7158	78.8331	58.4298	64.9892	80.2744	21.829	23.1062	63.7409	19.3611
	64.6713	97.9562	11.1114	88.0276	35.0077	105.51	103.968	78.2669	60.9814	90.0833	62.7244	36.7634	39.9503	71.5723	63.7409	53.0192
	54.5251	31.3029	34.2862	61.9905	35.0781	43.7485	104.143	72.8438	60.9814	30.6374	62.4429	84.5134	38.9209	75.0305	63.7409	77.0541
	79.5753	66.8443	67.2569	107.094	35.1463	84.4204	103.569	83.622	53.2346	92.1966	62.4429	48.3471	86.3453	48.0585	64.815	52.6366
	28.0908	41.0899	64.2213	84.6931	63.3312	20.7795	103.569	40.9936	52.7205	64.593	64.4864	74.1198	12.6518	57.1923	61.0245	34.2264
	63.5571	72.9287	71.2408	62.9068	63.3312	76.4432	104.042	85.2608	11.5999	80.1421	63.6344	18.2048	50.898	109.782	41.6118	98.4181
	75.5749	94.8662	27.1286	30.6101	62.8838	70.241	103.451	14.7165	10.4654	53.8407	53.0735	45.3756	63.3937	19.545	41.6118	101.699
	14.8694	81.2463	27.6223	64.6784	61.1761	74.7329	103.675	43.282	63.5262	45.7952	73.3665	23.7239	70.1348	5.90638	63.986	44.37
	64.4707	73.4214	64.1353	39.7085	94.1494	64.3457	103.554	42.1447	63.6217	64.2944	73.3665	27.3752	63.1493	78.9452	63.986	7.5733
	60.9902	54.5567	63.941	23.0948	94.297	42.712	51.6989	40.381	64.2919	57.842	32.314	57.063	70.0375	82.8571	51.4562	99.8076
	62.2407	82.1719	63.941	56.179	69.7296	35.8785	51.6989	27.2251	27.5012	59.2655	32.314	17.1289	59.3913	55.2036	51.4562	66.9245
	64.7329	72.4805	77.4482	31.9689	70.0667	42.7766	44.6704	42.4883	51.7338	73.7807	32.314	16.0604	11.0115	69.1894	35.5307	95.0006
	80.5994	82.9595	32.4546	86.236	70.7699	51.6106	9.05046	46.6876	63.0224	32.4858	32.314	16.7477	52.4631	79.9049	35.5307	59.7726
	43.0506	69.1541	64.1353	66.3341	51.8095	52.5299	45.6197	89.3441	42.5553	88.0247	53.0735	80.9625	63.4576	51.9251	53.2178	48.8336
	50.1961	19.6373	64.1353	48.3523	65.8447	60.8197	64.6882	79.5543	35.9264	39.9695	63.5489	68.1496	63.496	69.3618	53.2178	35.1605
	30.8346	51.9177	93.26	41.1221	62.6478	48.4052	64.6882	25.0613	64.1766	34.2166	64.7181	16.6917	64.0469	59.1815	64.4776	32.3144
	65.2637	101.457	32.2944	91.4634	42.7336	45.6233	64.6882	44.4911	54.6488	76.3994	65.3315	38.2977	57.6461	110.458	64.4776	77.6496
	98.9172	69.9481	89.4317	90.0556	44.4799	86.7662	30.5678	62.2986	64.1208	0.89967	64.7181	29.0076	41.0219	56.9584	73.6602	77.352
	98.9172	63.6511	75.1799	72.0104	52.294	24.4208	103.807	26.5888	51.982	49.0297	64.7181	75.3877	95.2119	37.5494	73.6602	48.3053
	28.7177	95.1591	74.7578	77.567	52.2141	57.848	55.0729	63.5613	72.206	48.1512	64.4669	40.2019	90.0147	88.186	25.8596	84.7469
	28.0148	92.8721	53.5342	38.7926	9.55353	77.0036	107.57	79.4371	71.4786	43.754	51.9754	39.4454	112.731	26.2697	25.8596	60.8875
	66.9187	52.9278	53.5342	106.975	9.55353	28.4135	17.4107	14.8751	63.1123	55.1949	63.2308	27.9571	86.0838	36.3835	26.6495	34.2538
	50.5073	64.2707	18.0915	20.7112	9.18528	19.3859	69.9903	20.0594	62.8022	62.0509	65.1208	15.8549	81.5058	80.8093	26.6495	70.7538
	23.5544	86.2208	18.0915	84.0563	9.57776	37.3866	69.9903	71.9776	62.5382	20.2377	51.9754	13.7122	63.4586	76.3858	26.6495	81.038
	62.8921	104.621	19.4987	43.2494	69.539	60.5638	62.2685	86.1283	51.2318	67.1767	51.4891	59.7432	64.07	37.4009	26.6495	60.1926
	71.4404	72.044	69.7871	80.7966	69.079	46.3679	62.5148	80.6135	72.6875	20.1364	66.2714	29.8379	63.7562	69.6998	26.6495	25.464
	88.935	83.8932	31.7321	57.2964	9.31848	35.0487	68.7201	82.21	51.8526	35.5556	64.3238	51.8794	34.5971	54.7492	26.6495	35.6858
	23.9122	29.8911	88.3674	66.8898	26.0013	54.524	40.1764	70.7611	51.4021	50.0618	63.9088	28.1288	35.2427	52.4302	25.8596	101.013
	80.5412	44.9572	53.4581	71.0634	21.77	81.8813	69.1834	73.555	63.4492	49.4631	63.9088	56.8821	56.9397	54.6823	25.8596	76.3974
	88.935	107.368	15.9829	65.0354	34.4883	56.7438	69.1834	85.9219	62.9841	92.9111	59.1002	15.5742	90.8213	14.0139	25.8596	52.4556
	80.5412	45.1856	55.5414	42.2121	33.8025	55.9043	69.3401	67.7256	62.1472	23.5116	59.1002	82.0796	38.9799	36.23	25.8596	76.7988
	80.34	31.8583	19.373	43.3263	18.5863	82.3317	59.1193	33.2706	65.17	88.4777	52.3754	41.311	90.6337	53.0582	25.8596	60.2711
	80.8561	85.5257	73.9929	81.2619	38.3312	12.4062	58.7167	78.2223	53.1764	80.5037	62.3635	72.8518	38.7671	45.5592	25.8596	64.3672
	70.4043	54.0289	64.8983	44.8575	38.3312	19.3335	13.1359	75.7849	63.455	22.1383	62.3635	70.2216	34.2949	71.0074	25.8596	51.876
	20.0589	58.377	62.1102	89.2214	17.9743	36.3835	13.4742	84.9196	59.3967	49.4716	62.6464	43.5008	90.5806	84.2466	11.3875	60.2039
	25.2756	83.0552	63.6045	49.7289	42.6802	49.8792	11.797	77.5325	63.7198	55.1923	62.7943	69.6609	76.008	71.2661	11.3875	51.9626
	55.9313	76.2682	17.1458	92.6098	43.8408	57.9464	63.8389	22.7599	63.0897	25.8447	51.7735	32.8906	74.4396	57.5479	25.8596	60.6992
	103.344	73.9867	17.1458	102.831	84.5611	74.3592	70.9077	59.3158	63.415	66.818	50.8402	83.7744	75.0929	31.0279	25.8596	44.4924
	104.82	49.7991	16.6037	104.28	85.2851	80.0695	10.8337	59.5386	51.8796	47.99	52.9253	76.8999	63.7845	42.4572	63.986	79.95
	103.584	69.6807	62.4735	73.4426	38.9025	22.4603	56.9337	65.0447	52.3478	51.1672	85.3418	23.5704	64.5023	82.6764	63.986	97.712
	103.62	87.7042	58.3822	59.3998	39.1775	17.8217	56.9715	35.2401	52.1506	87.487	85.3418	75.4907	63.4635	44.6274	13.8794	69.0679
	19.4704	103.457	49.9459	35.6947	38.0225	43.5569	5.48511	12.4685	51.5585	47.5023	22.0079	53.3612	75.4287	54.5924	13.8794	88.9373
	87.8469	44.0782	50.9148	79.0369	70.4271	38.6348	5.48511	98.5564	51.9434	43.491	63.0845	27.6646	76.1125	84.954	86.2162	62.2925
	87.0604	70.3954	49.9459	39.6012	70.4271	69.4392	59.9227	81.3535	57.7962	19.9457	53.5134	49.7727	57.856	49.5322	86.2162	30.8239
	9.98683	90.9472	50.6437	72.1364	70.8179	74.2667	12.2372	69.8196	64.1455	68.9322	61.8429	61.4158	7.56793	61.9826	86.2162	73.652
	51.3438	50.1431	50.6437	79.9135	70.0871	74.1832	60.8956	57.1617	6.27176	76.6563	62.3225	68.8807	63.9839	81.1474	86.2162	74.7223
	51.3438	50.5604	63.6193	37.2916	71.037	46.3632	63.1604	33.3789	6.27176	60.9756	57.9394	26.893	63.665	89.5597	86.2162	39.0979
	75.8677	78.0923	80.8419	44.5435	64.2245	72.1432	63.1604	34.8411	58.3619	49.6908	57.8294	53.9008	64.049	70.1835	86.2162	71.801
	93.0038	85.1226	101.855	91.3412	89.8588	45.5445	87.5313	22.4315	102.872	71.9845	59.569	29.9846	74.4532	22.4281	86.2162	64.9223
	64.4943	18.6751	53.958	74.4831	89.2573	27.9106	53.6879	45.1874	102.631	29.7249	63.628	76.1414	64.5106	57.3713	64.1705	47.554
	66.309	47.416	53.958	103.078	71.4034	14.6239	87.5313	73.076	102.829	95.2558	63.5116	59.0932	44.9925	49.2314	64.1705	19.7115
	82.244	99.3582	76.7525	77.4706	69.9894	36.452	72.8902	71.0836	63.6557	27.8554	57.9394	78.8767	40.5998	99.8037	53.2178	79.7885
	10.5657	70.469	78.2196	85.3954	70.9252	46.9775	30.9074	57.8294	50.4567	70.7337	57.9394	58.7981	53.1983	38.9611	62.6574	83.1079
	62.6244	29.0735	10.6045	83.1422	104.521	56.9481	63.1448	55.5601	95.9214	13.683	57.9394	67.7386	90.5827	54.8053	53.2178	53.9638
	9.20266	57.6234	8.9795	30.7938	86.9757	26.5177	63.1448	51.0418	51.5862	17.4898	68.7151	61.1198	75.6747	86.8607	63.3776	54.992
	88.3068	58.344	64.5085	97.2434	50.4144	87.4828	62.7583	36.8117	63.9681	41.4805	68.4466	6.81956	31.6422	70.4524	63.3776	81.643
	88.3272	9.96312	85.4755	37.2632	104.462	84.8988	92.3587	108.77	65.2143	78.1566	58.1451	22.765	20.4518	61.9691	86.2162	42.5027
	102.651	66.308	85.1744	51.4427	63.1406	37.6519	58.4325	8.76022	103.365	64.8312	57.8239	37.2353	62.6808	12.5051	86.2162	67.0903
	63.7887	70.8444	53.7717	106.201	55.6873	63.6411	64.2449	47.9088	6.77235	51.7863	57.7448	34.4918	25.5531	63.8531	86.2162	25.4205
	104.087	78.6725	15.4667	63.5955	56.1044	5.53446	92.8284	57.7816	52.7614	70.0615	62.4515	19.8535	61.7113	32.4533	86.2162	36.8023
	63.2425	32.0149	16.0986	44.002	62.2791	33.4049	9.35073	36.0778	52.6796	51.757	62.4515	85.3131	70.2262	18.0428	63.4564	92.3932
	31.917	92.4776	39.3909	86.6594	62.7381	92.0547	9.35073	57.6345	57.1435	12.9612	52.8821	10.7079	75.7537	61.2	63.4564	30.2165
	80.947	84.2792	41.1632	53.4831	62.1277	26.8514	10.5785	58.7411	56.9671	29.3695	63.6114	60.8497	13.2144	80.5422	63.4564	77.238
	51.4287	70.0258	24.5855	83.7696	62.1847	48.8412	12.3998	4.81508	6.72137	104.705	58.4296	49.2723	11.9924	39.226	58.45	5.70408
	76.1033	93.7645	64.2689	81.5177	63.2321	29.1971	61.8443	32.6922	63.3165	49.9689	63.7615	17.8898	13.0153	64.3256	57.6479	93.0527
	46.3893	87.5054	80.5746	99.0496	62.1037	44.2741	72.883	91.6319	63.9966	50.1184	63.7615	75.0087	51.3439	34.0637	63.947	17.8895
	45.3086	96.1752	63.9238	97.9855	72.268	84.9156	26.5699	71.2998	85.0764	50.8415	57.8964	72.8914	61.6114	94.4646	11.1972	68.6376
	17.8144	32.4309	11.328	99.9864	62.1486	34.0917	26.5699	46.3728	57.3209	60.2109	57.7205	59.4608	52.198	23.1298	11.1972	56.5221
	8.5687	50.7775	11.328	42.8944	62.1486	65.5135	58.1008	84.7934	85.0764	83.1159	27.8919	23.2854	63.5098	39.7765	11.1972	39.0319
	63.7814	75.2393	11.328	86.644	63.9713	49.5031	60.497	88.1645	58.8646	67.4195	28.069	30.9422	65.0876	110.838	63.947	90.977
	63.7814	100.833	40.126	90.1098	63.8173	59.7672	62.8032	68.0074	51.9907	61.3995	63.2053	94.3115	43.6723	73.5318	63.947	21.364
	52.5246	40.6195	12.1393	91.4196	69.7075	63.9318	57.8819	68.3439	51.9907	27.1562	50.1087	53.5218	92.2057	78.1655	41.9821	71.5375
	52.9958	79.4428	50.8991	62.3902	69.9988	72.7046	62.016	88.3987	52.1483	35.7716	50.1087	57.6583	9.5054	40.5772	41.9821	70.1972
	88.7445	45.0995	62.7965	74.0549	62.4895	26.2925	62.1456	47.1902	64.343	86.8186	62.6849	33.6016	54.483	28.0186	28.118	99.2965
	65.1008	92.2308	62.7965	40.3679	62.5417	10.1401	61.7681	54.7494	64.3792	80.1082	63.6062	45.4742	63.6235	47.0333	28.118	23.7402
	69.0736	81.6622	63.8908	68.2184	91.3537	71.4429	61.7681	88.4886	63.8694	66.3765	58.5209	73.4999	63.296	81.008	28.118	40.1088
	68.6251	14.4704	5.62214	70.4777	70.6937	62.0836	69.6259	81.7796	63.0333	77.5981	64.1569	62.918	62.7581	24.5168	25.6949	56.7629
	91.1939	79.165	63.1379	54.0566	103.905	51.0522	70.4843	20.729	64.204	85.773	5.87457	85.3008	91.5687	82.9253	12.2718	43.7999
	65.3859	90.6824	5.62214	54.7322	62.9697	54.2957	90.6942	37.0695	53.5585	70.5856	63.1025	42.3794	63.8726	9.30752	12.2718	75.0307
	103.995	17.2484	80.7923	54.9196	62.8592	103.892	91.2353	50.0811	63.8876	48.1339	63.1025	63.7561	54.285	23.1413	14.5848	95.352
	103.919	100.854	61.9199	90.3118	62.5998	40.7305	104.183	61.8418	64.4618	35.7972	52.4494	22.3622	31.4376	84.7028	53.62	56.388
	103.724	86.089	63.2963	62.5216	62.9095	54.7768	20.061	62.7101	5.92674	52.8712	63.0815	21.6624	30.709	9.38344	53.62	58.8903
	104.15	53.1176	64.7615	75.4568	66.8059	50.6553	69.7793	31.689	7.3481	19.411	63.0815	28.0007	64.8693	26.3617	53.62	37.3194
	103.71	49.5024	100.754	36.883	67.3758	59.5512	9.73134	71.6126	6.82502	27.2641	70.3823	75.3874	64.2781	40.4947	43.8635	8.98568
	102.879	99.5847	78.5975	87.716	64.1856	55.5613	62.2535	88.9909	6.63101	79.9953	70.5577	65.3634	53.0969	79.7271	86.5552	71.7458
	63.0011	83.8352	43.8916	78.0777	63.7356	67.1447	12.0851	77.2009	5.92674	42.5532	70.3823	85.1793	51.7354	52.6172	43.1726	59.7225
	76.0405	77.5005	24.0059	59.9325	89.1431	65.3594	12.0851	57.1043	63.2677	30.6869	70.5915	66.0618	52.6079	86.4499	43.8635	94.7094
	76.0405	76.1758	43.8916	64.4398	51.9593	41.9792	8.52039	25.7438	63.4753	50.3153	57.8469	50.3197	78.5759	64.1156	43.8635	58.2145
	65.1986	76.8698	19.701	87.1128	89.1352	90.5454	57.8324	28.994	14.639	63.5778	64.9592	65.8497	78.8649	36.855	43.1726	71.6114
	68.457	48.7854	19.701	86.2841	62.9697	83.0541	69.6661	7.26376	58.3619	54.5375	57.3854	15.841	62.971	56.2138	43.1726	65.7607
	68.2089	26.4024	6.9881	32.4831	25.5784	16.0107	69.2779	80.792	63.663	88.1865	57.4883	31.4114	103.611	22.3861	43.1726	100.917
	91.4734	83.297	15.7239	38.5249	12.6938	19.2747	50.5904	53.5001	63.663	40.5839	57.4383	53.2269	79.2048	35.7378	43.8635	72.6167
	92.1025	77.8623	14.9797	73.9605	62.8561	43.8916	103.672	43.437	64.4587	27.5278	57.5093	71.9557	79.3194	76.269	43.8635	45.5561
	69.9082	20.7005	20.9018	53.8077	40.8167	59.154	95.7096	51.2899	63.663	38.3149	57.1473	83.4549	68.1733	63.2946	43.8635	49.6842
	74.1403	90.1552	20.054	25.6793	40.8167	97.7364	67.6968	74.8005	90.6553	87.6208	57.1091	73.3199	18.2265	74.0874	65.0418	92.1624
	70.2041	80.2017	65.2414	26.0109	61.1566	35.0772	103.041	32.2162	51.2179	72.54	63.834	42.0896	59.3905	60.1036	65.0418	63.4157
	73.5715	68.0855	41.0018	27.4255	63.3649	41.6959	98.5836	50.4903	53.7415	64.2166	49.6194	76.7649	59.8313	78.1652	65.0418	64.9954
	68.6479	58.0859	51.4252	56.7197	62.5318	26.4834	88.7241	43.4453	65.2075	84.8826	50.0667	31.4557	17.9211	67.2583	75.6732	60.0154
	68.5517	99.1729	13.2018	84.9414	69.3696	51.2711	88.7241	59.8356	65.2075	72.071	63.6684	83.7407	70.5934	52.0478	75.6732	52.7392
	69.3867	75.4899	72.493	78.8648	92.6189	81.7761	12.1176	20.4901	51.7237	61.8108	63.027	54.71	79.5471	49.16	63.2746	83.9036
	93.4089	63.0885	63.569	32.0724	40.3675	32.2935	88.134	28.2968	51.7607	22.4494	63.1551	76.7853	18.5696	60.4361	63.2746	87.3347
	71.8824	84.5274	91.8726	103.44	44.8318	32.6839	97.6014	70.2282	62.0268	72.7544	52.5036	63.0198	19.0088	69.0506	64.6363	44.807
	73.0487	72.4758	52.7713	80.204	44.8781	5.7773	64.5061	2.00186	62.7373	13.5372	54.6255	18.574	19.6168	34.3621	64.6363	22.9278
	73.4778	62.2396	52.7798	51.6024	89.4347	30.1074	70.8479	58.2275	62.02	49.7108	57.872	40.5602	69.7873	82.5416	64.6363	94.6848
	73.4997	81.752	74.8664	88.2738	89.3567	82.0346	58.9991	53.4813	63.8866	96.8315	57.3745	49.5008	31.6715	6.80169	64.7732	51.632
	92.8726	50.5278	51.4882	63.4165	19.2521	47.7413	58.4958	72.8254	64.2001	67.12	57.512	46.1064	84.1024	59.0964	64.7732	67.9927
	73.6798	72.5094	12.9204	93.4095	52.3416	17.6192	58.6745	93.0386	63.2722	92.9296	57.3824	11.2407	58.2992	35.7607	63.3477	43.0383
	51.3844	30.0357	63.895	103.365	52.5055	78.6476	58.6745	73.9376	63.3789	31.3386	7.37539	84.8444	63.012	32.4477	51.939	78.3504
	50.9711	60.7471	13.6264	44.4053	52.3416	79.8807	54.4598	23.6668	64.4337	93.4172	63.526	75.5263	62.5283	7.76198	63.3477	82.3634
	51.6786	54.0752	30.5552	101.804	9.69173	77.209	51.838	45.963	64.9384	90.1189	87.3516	14.1445	63.988	6.04319	64.7732	91.4121
	52.5799	57.7962	30.5552	88.3469	12.1425	86.6782	61.635	53.4027	64.9384	78.8325	63.4103	17.2818	63.9898	67.1316	64.7732	60.9378
	52.5799	88.4952	64.859	83.6246	62.5372	54.7122	61.1522	20.4437	57.7649	46.2233	63.4103	19.7883	62.7453	34.1032	14.5848	66.7343
	52.5799	95.5144	64.859	55.6899	62.5372	38.357	63.224	71.19	57.4793	104.08	63.0168	30.0203	57.0339	51.7628	14.5848	50.0337
	76.0405	60.024	57.769	63.9694	62.4748	29.1655	9.41196	21.2089	57.4429	90.5083	62.4128	21.1286	63.9565	40.7186	14.5848	42.0427
	75.7482	59.9022	77.57	48.2696	49.0685	72.9236	9.41196	57.5787	58.0251	53.1596	62.4128	19.8198	7.06961	86.1365	87.2244	46.1507
	23.1845	92.3894	21.4017	40.7894	55.664	67.9602	7.88389	83.9522	84.4612	71.4488	30.748	63.079	24.6493	32.4399	87.2244	86.9438
	52.6628	48.9036	61.2711	78.7661	93.5109	79.5012	63.574	75.716	45.6687	91.0184	31.1859	90.5422	52.82	64.8518	51.8525	72.7397
	23.0441	102.096	10.6801	69.8134	94.3359	54.6648	63.5771	30.4464	84.4612	36.1661	25.2188	87.6092	63.2495	91.3054	51.8525	97.1849
	22.3312	67.521	60.2807	83.0765	71.1087	89.0396	7.70073	22.3835	45.6687	55.1574	26.1243	14.2005	64.4243	53.6394	63.4456	82.764
	53.9311	51.3358	26.0398	91.9357	69.2335	90.4109	7.70073	93.2513	103.168	23.791	53.5962	16.6365	64.5419	56.3265	63.4456	91.3329
	83.2926	58.9954	53.0263	59.8987	47.9837	80.3293	103.447	28.2376	62.6893	18.9497	62.8246	37.5535	59.3192	71.519	51.8525	26.7956
	84.0875	55.3384	49.5088	30.8187	5.43776	50.3918	100.901	80.7309	64.3548	104.146	61.8153	9.50325	69.757	57.2138	51.8525	90.5221
	82.9296	95.1819	85.5246	44.5787	43.3176	60.4141	62.9898	62.7708	63.9219	91.5226	62.3062	59.1129	69.2145	3.95343	63.7791	38.2369
	81.7727	92.7731	86.1719	90.9149	69.6955	74.395	62.916	33.3796	52.6925	57.008	61.8868	13.4322	63.9293	24.1884	63.7791	50.2031
	73.0161	33.2732	73.8398	93.636	70.1289	65.3016	56.3173	23.6527	53.6089	91.172	63.4184	42.6761	62.174	3.50448	63.7791	81.8217
	51.3705	92.1807	12.709	37.7483	61.8557	64.3492	54.9477	81.8114	9.29688	78.2354	63.5397	64.2552	56.1244	37.484	51.8525	49.2022
	42.8525	80.7595	80.8996	51.4055	61.8557	94.7789	55.9513	67.5567	9.9289	35.4118	85.1768	58.072	63.4966	33.2053	11.2416	61.8275
	89.9941	91.626	80.8996	63.0055	62.1693	83.222	62.8311	8.04166	64.5942	11.1177	62.7768	22.7077	62.583	58.1273	11.2416	67.571
	103.884	11.8677	53.8411	91.775	11.1484	19.3203	62.8428	48.8248	51.2254	19.5241	25.8861	60.75	84.0955	71.5972	10.4346	69.9844
	51.3279	57.2841	85.5786	45.9173	72.7948	11.7002	63.0804	42.2005	64.4375	93.4228	58.8363	59.3782	62.6805	53.7074	63.1766	54.5015
	52.1461	32.3365	52.6524	70.2616	10.4987	100.29	62.0886	79.7981	7.23438	38.3482	63.1189	30.5254	34.1726	15.1073	63.1766	26.7567
	64.0389	91.1713	54.2824	52.1354	63.5233	86.9142	54.9483	52.7389	57.3966	82.5002	63.5095	30.8887	64.4514	73.8421	63.1766	60.8831
	64.0389	18.3681	53.1356	82.0184	63.5233	87.6761	11.1806	94.7876	53.3474	73.9659	63.9289	51.5901	64.3848	63.7689	63.1766	26.6012
	97.3209	65.8312	56.9587	53.1089	62.5952	37.3412	44.0504	45.6354	64.3129	90.526	63.8237	87.0343	64.5467	73.6307	74.1887	35.0223
	60.4614	74.0922	54.7172	16.883	69.1663	102.825	41.9017	76.9157	62.3691	45.9687	74.7451	73.8541	64.1125	33.9723	74.1887	80.3774
	63.1358	30.7397	52.8231	55.2528	51.2529	57.275	41.9017	85.9816	63.1433	31.6713	74.7451	51.7734	10.9227	80.4032	63.3477	46.7876
	90.4662	92.2523	33.5533	53.1803	51.2529	84.9625	54.3852	36.1897	51.9169	75.2698	86.7631	46.3626	75.0136	24.1684	63.3477	81.6727
	82.1446	88.1287	33.5533	82.9545	64.5095	65.1638	54.3852	88.1306	10.9992	85.7071	74.7451	15.712	53.9259	29.6818	63.3477	90.7272
	82.9824	92.0631	51.3466	18.1833	64.257	90.6969	28.9811	27.1125	63.4712	57.9536	63.183	68.2237	11.0637	52.1212	52.8302	63.9107
	51.4805	86.2197	65.0973	88.4077	89.3488	73.6071	63.0147	90.023	63.0979	70.0212	63.6295	14.7623	64.8705	53.2365	52.8302	47.1401
	25.625	78.0654	63.7462	46.4366	70.8123	97.6491	62.5861	10.7951	63.4718	72.7828	62.9365	66.5339	54.2202	66.7682	11.3931	78.9088
	77.4145	44.4096	51.7493	73.524	70.8394	11.0611	10.2663	94.4648	64.202	76.7785	62.6935	79.699	54.2676	58.7168	64.35	77.1707
	54.7226	42.0362	7.19826	104.956	68.9482	81.4212	52.082	70.3124	51.9169	79.2292	52.0712	72.3945	63.7457	58.7552	64.35	49.0189
	25.625	48.4769	5.12747	54.9199	21.4953	45.5605	42.3557	77.5101	63.334	31.6909	52.0712	72.5934	63.7107	53.659	11.3931	64.5337
	43.0579	37.7849	69.2155	105.873	22.2028	17.7923	42.3557	44.008	63.3886	51.2819	53.2613	52.4428	108.842	56.6029	11.3931	68.0253
	41.8561	56.4567	20.5902	40.3716	70.7207	59.4831	62.5832	78.5579	55.0875	25.358	53.2613	33.9984	22.1591	29.9172	11.3931	11.9357
	13.0736	60.6841	22.2781	24.8222	21.7709	73.4394	59.7706	69.8384	55.0649	25.8175	62.335	38.458	75.24	61.178	64.3897	90.8804
	13.994	105.605	5.79272	63.1562	70.7207	32.1642	64.8413	71.108	102.931	58.5922	62.1241	3.7445	78.8956	57.3611	52.3461	76.6026
	33.0995	93.7126	53.0017	74.9741	70.7591	81.7783	69.9939	72.3193	62.9332	51.515	57.3317	4.31517	67.8538	16.0507	52.3461	82.424
	33.1451	78.2398	54.2962	109.774	69.0083	86.3068	91.6077	36.2447	9.45415	10.3115	69.3148	28.1465	27.5139	71.5692	73.5709	54.2377
	65.0582	84.3935	54.2962	89.4073	14.7964	84.7334	91.5224	48.4198	98.7521	35.7628	89.9349	13.7925	60.2947	31.5025	73.5709	27.1543
	32.8213	108.875	63.6073	90.6027	14.7964	53.1778	63.156	79.6138	98.7521	0.2994	89.4176	21.4946	51.9162	59.4924	88.2177	65.0502
	81.8563	90.5184	64.4924	72.5587	22.1922	16.201	91.6874	13.3695	74.9612	76.5624	57.6423	28.0021	59.7192	73.3458	88.2177	88.2492
	81.4267	80.3436	77.7645	96.2339	69.5747	49.8304	94.1999	89.0953	75.5216	61.4812	57.6423	56.4331	59.8871	39.5549	63.0343	91.9006
	51.2428	25.866	31.6913	84.1103	55.0566	66.1219	68.3723	91.1951	64.8001	27.5371	63.8547	28.4269	63.8087	64.4988	63.0343	58.9389
	51.3956	48.7231	63.3561	37.7411	54.1361	38.4432	69.4083	86.7288	64.9155	12.6513	63.8547	36.515	63.3448	54.6545	63.4273	55.5616
	90.0503	71.3085	70.8762	85.6174	54.1552	83.007	90.3676	91.4678	51.7775	28.0307	52.5648	19.36	60.5944	14.0967	63.4273	71.4871
	90.0503	52.1892	77.7645	97.811	81.6341	30.0638	89.8066	56.2723	80.0863	43.4424	52.1456	59.7337	19.2257	26.2316	63.5513	97.3084
	68.4705	38.8265	76.1008	84.2989	69.4729	49.7971	69.9404	55.6373	63.965	55.1834	61.5645	34.432	63.2617	84.0617	63.5513	58.5421
	52.571	59.3365	67.7407	68.5584	69.2866	95.5289	7.55218	73.0025	51.4719	18.1218	62.4534	23.2765	103.389	50.6131	63.5513	96.4194
	50.9711	78.1525	63.688	41.5098	50.8857	56.1044	7.98101	67.0146	54.2325	41.9466	60.3292	36.3097	103.829	68.4247	64.7556	94.8141
	61.2936	40.6801	68.5938	47.3911	65.5828	54.4731	7.55218	65.7468	52.1953	31.9435	60.3864	70.6023	57.0178	106.947	64.7556	35.5555
	60.9151	74.8104	71.3417	43.4057	50.8857	71.0686	54.9221	73.8931	17.7457	53.8709	63.9488	64.3098	56.7011	65.155	88.2177	68.7137
	38.15	40.0521	10.7909	44.8645	50.7994	59.699	54.6815	67.9616	12.213	69.914	63.6165	30.2578	12.6628	29.6473	88.2177	95.8896
	46.2851	87.0807	12.3917	106.317	51.3408	43.228	44.2414	41.5258	12.213	88.2274	63.9407	79.0386	52.5551	47.251	35.9783	84.0968
	58.5712	85.165	74.9572	61.2752	50.7994	87.1295	44.2414	18.0132	12.2916	92.0984	62.0819	29.0426	63.383	20.3166	63.232	44.2044
	38.9385	78.7984	51.7346	96.6633	50.1596	60.6649	69.3918	58.1177	12.2908	27.6746	8.19895	8.22693	64.0386	92.4914	63.232	89.7683
	10.6276	101.843	51.7346	25.016	50.1596	42.3199	63.0017	52.789	63.3475	29.4544	75.7917	35.1255	102.716	79.0607	63.232	72.3798
	8.53966	72.8311	79.0687	73.9736	13.73	86.3416	90.7016	35.4872	63.1759	97.6328	73.3591	35.7812	17.0175	52.8571	63.232	52.7786
	8.43092	51.9777	23.3016	66.171	13.4186	19.824	63.2221	37.6516	62.2815	29.4495	8.23299	42.9926	109.207	39.754	63.232	100.484
	8.24524	88.5322	87.519	90.0929	58.1232	104.925	92.2631	78.0417	62.5487	56.6715	62.8805	31.708	50.9852	59.2191	63.232	70.3905
	81.0315	87.2602	86.2594	42.4889	57.0771	84.978	92.1489	50.1599	63.0761	90.9563	62.0127	22.1074	14.0407	40.8533	36.1392	32.3378
	81.4655	71.8647	70.1969	14.6159	70.7267	61.7377	60.2479	67.6945	62.3874	88.1111	72.9769	88.3266	82.0987	42.5159	36.1392	69.7836
	66.4979	86.5942	71.762	40.9539	70.7049	34.5287	70.2254	43.0567	63.0783	83.4163	63.2377	48.9185	27.494	48.0781	63.27	87.4791
	67.2594	53.8921	12.7708	74.1665	90.4822	42.426	70.2254	70.0915	62.2928	76.2235	44.4684	20.564	76.1448	62.8166	63.27	62.6166
	52.2805	92.0203	63.4296	28.6179	91.5934	31.4818	96.3823	42.1915	62.8304	35.9139	76.6203	17.4019	27.1606	17.3025	75.081	44.7011
	13.6168	40.8708	70.3074	43.8388	51.782	85.8919	70.2254	57.2611	62.5222	28.6284	76.162	31.6147	107.326	53.619	75.081	102.39
	14.352	57.6517	86.2436	71.9351	51.782	41.8602	38.611	36.4484	63.5453	53.9216	74.7188	62.3258	13.8763	21.1021	75.081	48.4567
	63.49	86.6253	51.9555	93.5939	91.257	31.64	73.2278	36.294	62.7586	72.6826	74.7188	18.5858	14.3647	55.5206	64.1928	81.9609
	64.3116	85.0924	52.9722	63.0858	91.5255	17.2503	20.4709	18.0829	35.6383	73.9938	54.3599	62.389	60.0685	44.0502	28.5289	58.1172
	79.944	63.5241	100.019	56.0301	70.0646	21.0077	73.1813	21.6428	35.6059	89.2197	54.3599	30.5708	60.6092	85.5027	28.5289	41.3737
	80.2174	75.6573	60.8166	90.3795	70.2	89.6148	104.679	94.105	62.3973	50.1927	6.32869	82.2464	62.874	74.4656	63.0146	84.9694
	51.95	38.0843	70.8272	84.2651	52.9756	88.5761	62.4267	83.1842	63.4245	79.0028	6.32869	26.8813	107.431	42.6885	63.0146	53.0239
	51.0917	75.0569	88.6922	19.4369	69.464	67.86	38.0428	6.13298	6.72587	77.564	58.7282	34.6782	18.7331	64.1923	63.232	29.1727
	61.9841	84.0095	60.8166	78.8314	69.7276	23.5651	79.7124	80.89	42.4617	91.243	59.069	61.1392	10.0651	75.2467	63.232	107.837
	62.415	60.844	7.41491	57.2628	69.2302	9.84845	53.3789	27.0543	46.2512	36.8615	83.2624	83.6327	53.6673	63.9057	63.0146	85.9109
	61.8049	88.8961	64.8331	86.0016	69.8254	38.4331	53.3789	85.8358	74.8223	83.9297	83.1189	42.0252	63.4644	17.452	11.2493	82.6696
	69.6396	93.6772	64.8331	92.8096	68.8703	52.6579	18.4615	27.6814	63.4888	37.9434	63.871	61.8441	9.87136	85.9711	11.2493	46.9994
	68.6817	98.2708	23.3462	82.825	102.657	62.1805	52.1864	79.0513	60.2606	56.8628	63.0184	17.0368	89.1632	76.3381	11.2493	82.9916
	68.6817	87.4635	64.6844	68.3178	91.8915	59.1054	52.5925	25.4448	61.8115	52.3762	63.0184	52.6692	89.956	43.5387	62.6071	81.812
	17.9386	33.3692	64.9944	96.0401	101.935	55.5144	51.8698	50.2599	57.1702	63.8129	59.5378	46.1693	33.8428	28.9415	62.6071	81.5086
	16.7915	22.0037	22.4621	52.0135	86.3523	71.5536	51.8698	87.2631	45.736	97.2007	33.7779	78.6212	53.95	66.3126	11.2493	39.316
	66.9248	23.1272	22.5647	75.5119	65.5275	85.8977	90.475	30.8509	90.379	48.8509	33.7779	32.5957	55.712	16.4675	11.2493	89.9066
	66.6007	57.9196	79.2364	33.1395	92.8349	60.2469	69.4267	23.1428	57.3368	54.8554	9.97432	33.4745	36.5962	79.2794	11.2493	67.1953
	63.4083	64.0266	111.642	80.9178	63.9135	33.8104	38.786	23.5196	57.3368	86.1024	9.97432	33.1247	65.247	74.1334	11.2493	81.6498
	62.1504	63.1043	81.4651	37.0272	92.5207	88.2125	37.5403	40.0251	56.5587	17.0494	51.3585	59.9555	31.4059	58.6964	11.2493	48.6307
	63.54	89.7144	11.1248	92.9163	52.6141	84.3321	38.0904	62.5725	57.1702	80.7656	51.3083	79.799	57.5813	30.5464	11.2493	75.7581
	62.2628	68.6496	10.1852	52.6564	52.6141	18.4676	63.7998	58.8648	56.5587	53.8897	55.3301	79.1902	56.6192	88.7369	11.2493	66.9501
	63.4083	28.0831	9.90795	95.3156	52.0418	82.9287	63.5723	53.1083	61.4922	36.4404	62.9213	22.5437	68.5512	18.6503	11.2493	84.2254
	62.1504	56.6583	61.6928	51.5845	11.1804	90.8866	61.9209	48.2794	61.4922	45.1582	62.8613	38.2181	45.5198	19.9903	48.2625	42.3926
	54.3077	89.5326	74.1315	66.5199	75.9966	52.9801	54.6527	28.4796	39.0629	45.6427	62.422	22.8148	44.3876	55.7775	41.7985	68.4572
	54.2692	78.6926	13.2981	71.683	64.9417	21.8125	61.9209	15.0569	40.3635	50.212	56.9451	81.0346	41.2317	30.5389	41.7985	94.7391
	54.2692	73.1263	57.1112	29.7081	12.0206	75.3604	36.274	83.8329	63.0571	78.8618	57.3433	77.5164	41.3183	76.7264	64.0594	100.934
	53.2269	15.2339	61.7286	70.029	66.1453	99.7084	73.4172	43.2493	63.2687	39.032	57.3888	72.3909	37.2137	32.8274	64.0594	29.4123
	72.8954	43.7445	13.9369	101.313	12.8617	33.6913	69.3634	97.1717	62.4239	89.953	62.6928	38.0699	43.2547	28.3044	64.0594	10.9855
	73.2235	74.9239	64.8436	107.471	8.24306	61.1948	70.2334	96.6722	56.9987	53.934	54.5974	54.3597	42.1501	41.9022	71.1516	72.4348
	103.614	74.7265	64.8436	92.5462	8.24306	71.9345	92.0673	61.5349	56.3046	54.1446	64.3429	94.6582	75.2268	62.3898	75.2993	87.6179
	103.614	104.691	10.882	86.3164	6.883	93.8168	70.2185	13.4571	62.4663	45.3245	64.8426	79.3896	75.6527	26.4447	62.8927	88.0309
	66.145	103.844	69.4273	103.88	10.8319	30.4261	37.9367	76.6	62.8877	46.3628	59.8434	80.4016	11.65	62.1541	62.8152	91.1583
	67.2635	73.1319	68.6111	32.2148	6.94293	88.5571	38.5518	68.9594	52.2007	65.3374	10.126	29.2628	64.1722	76.6254	62.8152	67.2592
	96.5553	84.7767	60.8792	45.178	94.1447	18.4262	37.9367	97.951	63.0571	95.2378	9.97432	10.2376	75.8004	65.8783	62.8152	110.644
	103.405	78.6973	54.0644	52.1349	96.1139	100.334	58.3828	36.0577	52.2007	73.675	11.4408	53.3586	64.0186	58.8058	62.8152	38.4642
	92.5199	45.675	20.2364	62.6277	66.273	67.6028	37.9367	74.7427	62.4663	70.1865	53.7401	55.415	11.9313	67.4551	62.8152	96.0311
	92.7964	66.2095	66.1767	92.0025	65.6859	41.6277	21.5106	78.8222	95.105	55.9335	64.0709	19.0757	33.8034	97.904	10.5428	80.7356
	25.3797	55.69	65.0525	91.7952	55.9355	62.8676	66.6739	69.7219	95.7961	44.351	63.9327	60.7034	62.1361	95.4939	10.5428	21.3142
	26.468	72.1286	66.1767	94.5949	5.68798	30.1189	69.9002	97.7997	62.5468	44.8601	61.5164	66.2079	51.3437	40.0035	10.5428	67.6504
	75.7249	67.7588	24.7816	76.4378	6.23597	70.8888	56.374	88.1379	61.871	63.3141	74.5265	55.0623	42.0946	22.8515	10.5428	69.6723
	76.2926	18.3181	78.2382	58.7082	56.6401	63.9865	95.4793	62.5482	62.375	70.0296	10.3728	47.822	33.6598	58.5953	10.5428	21.8612
	17.0192	52.881	12.2243	59.8812	76.6312	28.2043	74.6205	37.4215	62.0262	96.9877	10.9915	11.4004	14.1226	22.6363	35.9991	84.9075
	76.3137	49.7012	42.8177	100.258	75.4968	69.6694	63.2609	59.662	62.4872	69.6434	65.8896	36.7184	63.7135	54.9858	35.9991	79.6289
	52.4392	71.8909	62.4293	59.6888	21.9814	58.6595	61.7137	38.5622	44.152	70.7934	63.9674	90.661	36.4308	82.4838	35.9991	53.3474
	50.7831	93.7212	52.1002	87.8138	22.2031	69.1229	61.7565	91.2741	44.5434	37.7744	76.1799	44.8206	63.3426	83.6863	63.194	29.0509
	52.4392	95.9136	75.9998	67.6628	21.9814	78.9734	71.3608	80.1807	44.152	71.3332	65.9365	58.6191	64.1879	61.8295	63.194	82.6294
	52.4392	78.2662	72.2181	90.623	61.2652	84.1842	61.5132	90.6246	62.4872	28.1013	11.654	28.593	58.1536	21.1169	41.8195	79.9016
	84.9654	51.9054	64.0907	91.2936	63.8705	73.1224	61.7509	22.2011	103.555	64.0978	11.654	31.8094	57.8636	12.313	41.8195	46.3033
	84.9654	57.4581	73.5232	62.4557	64.431	12.9523	63.1065	99.7545	103.64	1.5521	63.451	67.9133	61.9922	13.4393	41.8195	44.4643
	50.8775	44.3809	18.9843	89.0881	64.431	35.9622	104.326	84.6198	63.7936	32.1732	12.0095	25.0577	74.1525	17.9205	21.5874	75.6041
	6.85284	77.9575	88.0473	78.3182	68.9921	73.9024	104.489	13.7343	16.5429	1.1653	12.0095	66.9787	51.6112	79.7747	63.107	66.1377
	52.7032	49.1635	73.5232	80.6656	68.7955	47.5124	85.775	82.7936	16.6617	64.4317	63.8417	54.0601	44.2643	42.4888	52.3119	74.505
	52.4331	57.758	27.9447	68.0748	65.4358	63.8359	83.344	41.0309	63.9934	73.8096	64.1962	1.57171	57.3738	12.1035	52.3119	29.0351
	102.299	45.5574	74.4295	55.756	64.1009	66.6698	104.213	9.21903	63.7891	46.4706	64.5966	51.3159	40.8869	94.159	86.1197	39.3807
	101.774	27.7086	74.5552	21.4106	56.7774	70.1009	82.7789	99.3638	54.8383	27.7356	65.207	59.1151	58.5291	80.5767	86.1197	42.7005
	8.43523	92.3567	78.3045	59.1771	57.3474	53.8372	82.7789	68.6711	54.2784	59.5173	63.9614	64.3353	58.3148	65.352	10.5428	68.999
	8.86994	70.6272	61.6432	80.9099	7.55671	36.403	82.7789	52.3789	58.9603	16.4543	55.5771	3.69588	58.6316	78.4605	10.5428	104.423
	14.6389	112.483	61.0111	60.2477	57.9918	55.3049	100.644	45.3282	60.5149	89.1144	54.2432	54.0665	23.2502	68.1769	31.0064	82.7324
	14.385	106.669	61.2614	64.4337	57.7164	79.4595	99.8246	83.3668	37.0675	68.2202	22.7527	64.4649	21.8239	71.085	31.0064	50.4234
	74.3351	39.154	63.5125	43.5605	63.9925	80.3361	99.8246	39.3921	63.6745	39.3243	22.7527	76.9973	62.8392	73.2087	62.416	45.6891
	85.2462	40.9047	31.2002	85.4944	63.9925	77.3773	99.4564	73.8328	44.2445	6.12213	22.7527	18.438	63.3792	62.9266	62.416	92.462
	63.763	79.851	28.1918	105.388	65.5352	65.1467	99.8246	41.2236	7.81105	37.3333	61.9936	45.8517	63.4136	23.5105	62.416	87.8493
	63.4869	83.8354	20.745	83.9504	65.7305	61.3064	12.068	37.602	7.81105	2.79703	62.4275	76.5131	9.46104	23.6063	63.5585	72.8651
	74.6085	79.1466	20.0048	75.2186	44.9246	69.8377	104.606	35.7785	62.5074	62.4505	21.7062	71.1023	64.6008	42.2435	63.5585	92.0662
	51.4059	76.4037	20.6093	88.9006	44.9246	95.5908	104.11	19.5923	62.7869	81.6604	21.7062	77.9248	73.58	65.881	63.5585	49.4034
	13.7015	60.5629	59.5954	72.0852	62.0904	62.3378	104.606	48.3686	63.5155	52.8362	32	36.7766	10.497	22.5021	63.5585	67.1651
	65.4337	89.9666	56.6795	13.7724	62.9054	57.1688	89.829	94.961	62.4286	84.588	32	15.9276	85.7261	100.68	51.7911	21.4668
	61.1747	26.6309	55.2832	55.3875	88.5079	35.9956	88.2563	42.7204	62.7836	59.4448	42.7032	77.6245	88.2639	54.4842	51.7911	64.5915
	61.2478	34.8604	67.6936	89.8142	88.652	26.8611	43.9768	57.2529	61.7007	59.2988	12.2162	16.0592	64.64	73.2187	51.7911	76.8358
	50.8432	68.6681	100.756	96.4494	63.7202	94.0255	12.1554	37.4401	62.7869	32.8879	52.7766	93.592	63.45	77.814	11.6077	62.0095
	11.0947	64.6441	52.582	70.1896	70.1277	64.9414	47.4572	88.6475	10.7747	93.0846	12.481	24.0305	62.3068	58.0708	11.6077	91.7633
	52.3815	84.5541	87.2802	96.2661	70.3542	38.2564	17.4347	39.4397	10.8287	96.9076	12.481	57.1417	63.1566	84.7479	20.1148	97.7885
	71.8876	30.5979	67.387	86.5441	70.429	91.6933	58.1131	45.7156	24.3305	79.9413	12.9887	85.5542	85.1508	54.3833	20.1148	66.6087
	71.4894	26.4553	65.8817	102.71	28.2041	44.8195	56.7411	17.0728	62.4545	62.1331	51.7142	51.7795	88.3127	24.9888	20.1148	30.0639
	39.0505	82.8775	62.8817	76.5876	27.2605	65.6504	6.31961	57.6819	47.7886	73.1187	38.4931	20.5575	59.9845	35.5639	52.58	29.0827
	12.1756	25.6386	62.216	47.3691	103.826	23.3613	56.3102	63.6561	13.9499	89.3878	31.4656	74.0623	51.9366	61.9969	52.58	48.3883
	13.3937	95.9931	31.9182	98.594	104.279	58.3514	6.14935	61.1732	38.6538	51.5304	66.8534	27.011	68.7358	85.1032	52.58	95.9102
	10.9646	85.4929	29.4481	86.1744	92.6119	23.1966	6.14935	92.4822	10.9984	59.1519	56.6097	53.8907	63.6458	58.8452	33.0489	41.0578
	52.6775	45.5174	65.6492	77.392	69.4639	47.3865	7.1583	44.1247	22.2675	84.6952	45.0174	77.5431	62.6528	61.0992	33.0489	65.5994
	63.2829	81.0472	85.4341	83.645	70.2749	69.9873	5.92325	82.981	72.5711	55.7167	11.7363	65.9267	63.6233	81.9843	33.0489	85.6625
	54.1835	59.0945	65.6492	87.0115	11.5818	100.313	61.8145	1.20372	77.5594	44.2135	53.2105	65.624	107.496	90.4594	33.0489	67.2782
	59.2511	55.5944	67.1592	106.437	11.5006	54.4762	62.9694	89.7706	16.9323	61.2157	52.4032	53.4642	82.0976	41.5159	75.0842	25.39
	6.95178	63.3747	43.8828	75.1345	11.443	58.047	61.9875	53.3939	53.0686	35.0779	41.2797	25.5991	62.0799	78.36	75.0842	0.62384
	22.2329	36.3074	51.4138	89.071	62.7312	64.8313	62.6147	64.2892	61.8133	71.1309	42.5049	40.684	61.9642	83.4403	63.6328	2.96924
	22.9948	74.4556	74.2348	90.535	62.144	72.1143	63.3158	3.33202	36.1326	34.8165	41.2797	69.9746	61.4708	49.1928	63.6328	44.6709
	58.9087	37.2436	54.5688	95.4524	64.4426	69.0372	63.3158	78.2228	93.092	86.5235	63.9256	82.3641	55.0492	53.4049	82.4405	44.2242
	9.90351	79.7613	65.5866	97.7168	62.9701	89.1557	51.5887	103.659	73.3735	51.5797	63.6891	61.967	49.778	77.7346	34.2219	45.8931
	9.2554	110.108	63.309	34.9623	61.7037	34.8103	51.5887	25.9645	58.5447	69.2588	15.2349	17.7547	50.5782	91.8985	82.4405	46.2334
	55.2032	58.4767	42.5982	62.5811	63.3177	51.2627	53.3912	45.5628	58.5447	45.0403	14.0185	58.6523	63.5841	27.7628	63.6328	89.4293
	55.7908	61.7372	41.7341	55.8231	64.1554	55.9288	13.4982	41.0478	58.3522	54.2212	52.3127	13.4357	64.028	24.7517	53.3285	62.6033
	62.6821	92.1401	12.9122	71.1082	66.4817	34.333	53.7221	70.89	58.3522	31.7512	52.3127	52.5796	66.9063	13.2662	53.3285	55.6236
	62.6821	90.5437	12.344	1.97982	66.1189	73.6183	62.1344	87.244	57.2959	51.7683	53.8895	28.3186	66.1957	28.3144	53.3285	101.888
	62.1474	72.3432	39.2118	57.5612	66.4006	43.0757	63.2412	56.4106	63.0152	37.063	53.5356	81.0397	64.2813	43.0999	34.2219	10.7126
	51.5425	99.715	20.1122	35.3269	60.3689	76.6541	63.4973	98.0818	88.7963	56.8262	64.3111	89.5466	63.5238	48.9748	34.2219	90.0014
	11.6942	33.3124	17.1962	75.1668	65.3722	50.0334	16.7638	46.2602	87.6118	30.9099	67.2843	8.97426	74.9827	47.5307	34.2219	46.3714
	60.4298	46.0765	16.2912	98.5358	52.2306	56.4789	43.9768	45.3712	11.0655	97.5575	39.5393	79.3027	74.4078	50.0543	34.2219	89.141
	60.4298	28.5513	64.6381	96.5374	52.5688	39.2494	63.3158	35.5136	55.9176	42.5782	38.4627	83.7065	8.94795	89.3304	34.2219	92.2402
	60.1002	84.8702	74.912	85.1947	64.3573	85.8017	63.4155	106.615	11.0655	42.8192	71.4915	80.6189	63.8171	72.6056	46.5631	75.477
	68.9462	73.4715	9.95864	99.7978	65.4062	44.4409	35.7278	73.3317	55.9176	94.9856	76.0348	41.049	61.6345	57.929	46.5631	86.9252
	68.9462	42.7315	9.17047	88.0652	51.9422	91.3843	36.3961	53.3295	30.7971	58.115	34.3224	43.0811	76.5149	96.8621	46.5631	92.5401
	51.5425	76.0911	9.95864	64.9864	61.902	64.5566	34.988	90.0599	81.7814	71.4024	46.084	33.8212	58.2099	97.9593	46.5631	80.5001
	51.1566	45.6989	41.7044	56.071	62.5941	55.0055	59.2303	73.0373	83.4132	18.5257	46.0013	35.4227	97.3588	88.0046	46.5631	58.292
	64.6703	92.1663	41.2663	74.7632	9.04689	45.4487	59.2303	83.0647	62.1558	41.8358	46.084	88.0685	98.2656	11.2377	53.3285	86.1604
	65.7393	62.7791	17.6085	90.2159	8.86955	43.6613	59.2303	15.7242	64.2001	78.732	54.0598	55.2115	98.5747	46.845	46.5631	92.0249
	63.0269	65.9175	68.7155	91.1537	53.6024	45.0924	79.308	83.2132	61.7219	65.9329	52.7106	20.9909	92.195	31.9127	46.5631	55.3363
	63.7895	49.7517	85.6478	55.3955	58.4552	71.1975	39.682	21.5599	52.4761	96.2915	54.0993	47.0372	93.3216	51.3663	74.1245	63.0796
	55.579	64.1997	15.6271	90.6218	70.9643	51.5347	5.91095	100.008	11.7362	88.5701	33.9102	57.6875	62.9141	49.4866	74.1245	53.8521
	55.9511	82.1859	63.5826	32.0778	70.9643	46.9278	38.9858	39.1289	64.0603	59.4864	66.0259	49.043	64.6291	4.80111	74.1245	67.6641
	64.0284	106.705	30.3019	88.4593	85.8025	22.3981	38.9858	21.9957	11.1131	80.4846	33.9102	47.3105	52.8188	65.6206	64.1447	85.5178
	63.4294	78.1366	31.049	93.3533	85.8025	84.0947	39.018	20.7739	91.5879	36.3038	66.0259	74.8252	14.791	52.3009	64.1447	33.7297
	63.383	88.272	27.9937	58.2228	64.2522	87.4439	52.6511	15.2833	63.0886	57.6852	80.0969	10.3185	51.7636	82.0492	64.1447	51.108
	63.9227	87.8831	18.2318	63.4552	63.8927	77.1444	53.2094	63.6597	63.5615	21.8404	20.1525	6.88293	63.5377	81.7834	46.5631	67.368
	64.6243	52.3759	43.7296	46.6231	27.9107	64.7768	52.6902	15.5956	10.3009	18.9465	17.6232	38.7021	64.2952	57.0706	80.0091	68.187
	64.1572	60.5896	12.9261	36.3035	27.9107	79.9031	64.6696	18.6277	10.063	90.9423	20.1525	20.9619	62.7395	76.2569	80.0091	90.8825
	64.0829	65.9147	29.8	93.3424	63.201	35.632	62.1307	56.9077	10.7422	27.3935	49.965	18.9558	54.4299	66.8508	53.3285	76.9613
	16.6738	44.2113	28.1918	104.783	62.4332	63.6738	53.49	17.5662	27.4188	71.2886	79.8873	20.3617	62.9001	8.19168	53.3285	77.4123
	72.682	91.7435	28.1918	92.7344	62.3235	85.4542	63.3783	73.0802	46.9384	47.7538	79.8873	60.308	91.5764	108.967	48.2625	76.194
	16.6738	68.2661	52.7876	56.1668	62.0521	46.5575	63.3186	74.4028	45.2534	78.365	36.3129	54.4628	101.009	22.5339	48.2625	62.6362
	72.3169	103.756	11.8664	94.7213	63.0836	75.766	5.22679	61.8891	59.0306	17.7265	63.7062	88.8077	91.6481	48.3475	63.4172	98.4658
	60.3809	61.4862	11.2234	75.6994	63.0836	60.5307	64.296	67.2659	25.5614	79.4772	30.4992	87.278	74.6484	27.2571	40.9592	105.655
	62.3515	77.3469	62.284	36.387	63.8475	95.4147	65.1807	42.8632	22.2883	32.4715	30.4992	24.9255	30.6437	78.7031	23.6105	77.5692
[truncated: 96,386 more rows]
